# Supplementary material for: Life history optimisation drives latitudinal gradients and responses to global change in marine fishes
Source: PLoS Biol. 2023 May 25;21(5):e3002114. doi: 10.1371/journal.pbio.3002114 (PMC10212075; doi:10.1371/journal.pbio.3002114)
Supplement: S1 Data — The dataset contains information on species, length at 50% maturity (in cm, “L50_cm”) and its corresponding length type (TL = total length, SL = standard length, FL = fork length), total length at 50% maturity (in cm, “L50_TL”), mass at 50% maturity (in g, “M50_g”), age at 50% maturity (years, “Age_50”) and whether it was directly reported on the reference (“Age_50_Reference”), type of estimate, reference, location, latitude, longitude, and date. (CSV) [file pbio.3002114.s017.csv]

Species	L50_cm	Length_type	L50_TL	Conversion	M50_g	Age_50	Age_50_Reference	Type of estimate_A50	Reference	Location	Latitude	Longitude	Date	Notes
Acanthistius brasilianus	29.04	TL	29.04	length-mass conversion from FishBase	234.2100558			From graphs	Dell'Arciprete et al 1987	Mar de la Plata, Argentina	-38.045	-57.517	1981-1983
Aphanopus carbo	117.5	TL	117.5	length-mass conversion from this reference	2402.875171	8.794783463	this reference	Probability curve	Delgado et al 2013	Madeira	32.55	-16.87	2008-2010
Aphanopus carbo	100	TL	100	length-mass conversion from FishBase	937.773288	2.594132328		Probability curve	Figueiredo et al 2003	North of Scotland	58.32	-8.43	1998-2000
Aphanopus carbo	114.4	TL	114.4	length-mass conversion from FishBase	1432.649112	2.868128963		Probability curve	Pajuelo et al 2008	Canary Islands, Spain	27.7	-15.8	2004-2006
Argentina silus	38	TL	38	length-mass conversion from FishBase	401.3242787	8.2	this reference	Probability curve	Magnussen 2007	Faroe Bank	61	-9.5	1994-1999
Balistes capriscus	16.9	FL	17.95625	length-mass conversion from Johnson & Saloman 1984	93.84775026	1.44872836		inferring from size interval with more than 50% and size intervals with less than 50% mature fish	Bernardes & Dias 2000	Sao Paulo, Brasil	-24.75	-47
Balistes capriscus	16.9	FL	17.95625	length-mass conversion from reference	105.5893239	1.438217971		Probability curve	Cergole et al 2005	Brasil	-27	-46	1997-1998
Balistes capriscus	20.26	FL	21.52625	length-length and length-mass conversion from FishBase	128.5857431	1.844324871		Probability curve	Kacem & Neifar 2014	Tunisia	34.22	11.39	2005-2010
Brevoortia patronus	14	FL	16.99029126	FL-TL conversion from Schueller et al 2012, length-mass conversion from FishBase	26.52547582	1.18971538		Probability curve	Brown-Peterson et al 2017	Mississippi and Lousiana coastal waters	28.91	-89.79	2014-2016
Brosme brosme	53	TL	53	length-mass conversion from FishBase	1189.130399	7.9	this reference	Probability curve	Magnussen 2007	Faroe Bank	61	-9.5	1994-1999
Centropristis striata	19.1	TL	19.1	length-mass conversion from FishBase	90.64806142	1.82540402		Probability curve	O'Brien et al 1993	Northeast coast of the USA	42	-65	1985-1990
Cephalopholis fulva	13.33	SL	16.07769	SL-TL converstion from Gumanao et al 2016 (averaging across all species in genus), length-mass conversion from FishBase	56.06437728	3.290235217		Probability curve	Oliveira Freitas et al 2011	Abrolhos Bank, Brasil	-17.97	-38.7	2005-2007
Chaenocephalus aceratus	47.7	not specified	47.7	length-mass conversion from reference	729.1639616	0.574440701		Probability curve	Kock & Jones 2005	South Shetland Islands	-62.52	-59.14
Chaenocephalus aceratus	49	not specified	49	length-mass conversion from reference	695.9688634	0.99258728		Probability curve	Kock & Jones 2005	South Orkney Island	-60.77	-45.427
Chaenocephalus aceratus	49.5	not specified	49.5	length-mass conversion from reference	950.9553114	5.470180591		Probability curve	Kock & Jones 2005	Elephant Island	-61.07	-55.09
Champsocephalus gunnari	29.5	not specified	29.5	length-mass conversion from reference	181.4918052	3.399092539		Probability curve	Kock & Jones 2005	South Orkney Island	-60.77	-45.427
Champsocephalus gunnari	31.3	not specified	31.3	length-mass conversion from reference	158.211508	3.728813802		Probability curve	Kock & Jones 2005	South Shetland Islands	-62.52	-59.14
Champsocephalus gunnari	31.8	not specified	31.8	length-mass conversion from reference	180.9047714	3.823241278		Probability curve	Kock & Jones 2005	Elephant Island	-61.07	-55.09
Champsocephalus gunnari	35	not specified	35	length-mass conversion from FishBase	276.7455931	4.459907771		not specified	Kock 1982 (From Kock 1989)	South Shetland Islands	-62.52	-59.14	1978
Champsocephalus gunnari	25	not specified	25	length-mass conversion from FishBase	87.56344344	2.788749464		not found	Kock 1989	Kerguelen	-49.09	69.81	1975
Champsocephalus gunnari	24.8	not specified	24.8	length-mass conversion from FishBase	85.19081061	1.906294797		not specified	Kock 1989	South Georgia	-54.41	-37.17	1976, 1985
Champsocephalus gunnari	35	not specified	35	length-mass conversion from FishBase	276.7455931	4.459907771		Probability curve	Kock 1989	Elephant Island	-61.07	-55.09	1981, 1985, 1986
Champsocephalus gunnari	26	not specified	26	length-mass conversion from FishBase	100.1329134	2.79945393		not specified	Lisovenko, Silyanova 1980 (from Kock 1989)	South Georgia	-54.41	-37.17	1965-1979
Champsocephalus gunnari	23.5	not specified	23.5	length-mass conversion from FishBase	70.86309086	2.41298664		not specified	Permitin 1973 (from Kock 1989)	South Georgia	-54.41	-37.17	1967
Champsocephalus gunnari	24.8	not specified	24.8	length-mass conversion from FishBase	85.19081061	2.618357379		not specified	Sosinski (1985) (from Kock 1989)	South Georgia	-54.41	-37.17	1976-1977, 1979
Champsocephalus gunnari	35.1	not specified	35.1	length-mass conversion from FishBase	279.4591544	4.501810912		not specified	Sosinski (1985) (from Kock 1989)	S. Orkney Islands	-60.77	-45.427	1979
Chionodraco rastrospinosus	34	not specified	34	length-mass conversion from reference	348.5793497	2.074059967		Probability curve	Kock & Jones 2005	South Orkney Island	-60.77	-45.427
Chionodraco rastrospinosus	34.4	not specified	34.4	length-mass conversion from reference	3265.515354	2.665968333		Probability curve	Kock & Jones 2005	South Shetland Islands	-62.52	-59.14
Chionodraco rastrospinosus	31.2	not specified	31.2	length-mass conversion from reference	651.4091175	4.920718475		Probability curve	Kock & Jones 2005	Elephant Island	-61.07	-55.09
Chloroscombrus chrysurus	15.36	FL	17.86368	length-mass conversion from reference	37.45244764	1.242678661		Probability curve	Cergole et al 2005	Brasil	-28.5	-46
Clupea harengus	25.4	TL	25.4	length-mass conversion from FishBase	123.2175303	3	this reference	Probability curve	O'Brien et al 1993	Northeast coast of the USA	42	-65	1987-1989
Cynoglossus canariensis	34		34	length-mass conversion from reference	204.6744695	1.945823136		not specified	Levenez 1994	Senegal	14.54	-17.88
Cynoscion guatucupa	34.6	FL	34.6	length-mass conversion from reference	375.7942524	3.439730252		not specified	Cergole et al 2005	Porto de Rio Grande, Brasil	-32.2	-52.02	1977-2002
Cynoscion jamaicensis	19.5	FL	19.5	length-mass conversion from reference	87.80618551	2.59087201		Probability curve	Cergole et al 2005	Brasil	-28	-46
Cynoscion microlepidotus	32.1	TL	32.1	length-mass conversion from reference	34382.74697			Probability curve	Santos 2007	Marajo, and Port of Itaqui Brasil	-1.08	-48.51	2005-2006
Deapterus rhonchus	20		20	length-mass conversion from reference	118.3465732	1.802622563		not specified	Levenez 1994	Senegal	14.54	-17.88
Decapterus punctatus	12.8	FL	13.504	legth-mass conversion from Stanton 1987	23.61801058	0.429600917		Probability curve	McBride et al 2002	Eastern Gulf of Mexico	27.5	-83	1995-1997	Age _50 using von Bertalanffy equation from: Stanton Hayes 1987 . The time was converted from days to years
Decapterus punctatus	11	FL	11.605	length-mass conversion from reference	11.37471672	0.369863014	this reference	not specified	Stanton 1987	Between Cape Fear and Cape Canaveral , USA	31.305	-79.14	1980
Decapterus russelli	15.3	TL	16.7377	length-mass conversion from FishBase	33.62275662	1.398700205		from cumulative graphs	Poojary et al 2015	Maharashtra, northwest coast of India	19.07609	72.877426	2005-2007
Dicentrarchus labrax	29	not specified	29	length-mass conversion from reference	3510.188804	4	this reference	not specified	Wassef & El Emary 1989	Off Alexandria, Egypt	31.23	29.89	1981-1982
Dissostichus eleginoides	90	TL	90	length-mass conversion from FishBase	9665.713518	9.500193274		Probability curve	Laptikhovsky et al 2006	Falkland Islands	-52	-58	1988-2002
Elagatis bipinnulata	64.6	FL	76.874	length-length conversions from Gumanao et al 2016, length-weight conversions from FishBase	2412.317826	5.989754211		Probability curve	Pinheiro et al 2011	Sao Paulo and Sao Pedro Archipelagos, Brasil	0.92	-29.35	1999-2003
Engraulis anchoita	8.2	FL	8.856	length-mass conversion from reference	3.5882027	-0.058617082		not specified	Cergole et al 2005	Brasil	-28.5	-46
Engraulis encrasicolus	11.2	TL	11.2	length-mass conversion from FishBase	8.364099748	0.679479418		Probability curve	Millan 1999	Bay of Cadiz	36.6	6.4	1989-1992
Engraulis encrasicolus	8.5	TL	8.5	length-mass conversion from FishBase	3.56648165	-0.009070357		Probability curve	Sinovcic & Zorica 2006	Zrmanja River estuary, Croatia	44.2	15.52	2003
Engraulis mordax	9.6	SL	11.1168	length-length and length-weight conversions from FishBase	83.53950496	1.160539723		Probability curve	Hunter & Macewicz 1980	Los Angeles Bight	33.94	-118.5	1979
Engraulis ringens	11.5	TL	11.5	length-mass conversion from FishBase	9.541641936	1.5	this reference	Probability curve	Cubillos et al 1999	Central-Southern Chile	-36.8794	-73.12851	1993-1997
Epinephelus aeneus	40		40	length-mass conversion from reference	790.1303858	1.828679962		not specified	Levenez 1994	Senegal	14.54	-17.88
Epinephelus cruentatus	16.5	TL	16.5	length-mass conversion from reference	68.4215069	2.958596941		From graphs	Nagelkerken 1979	Curacao	12.22	-68.99	1973-1975
Epinephelus morio	38.19	SL	47.02999	length-length relationship from Stiles & Burton 1994, length-weight conversion from FishBase	2578.708717	4.194855534		Probability curve	Oliveira Freitas et al 2011	Abrolhos Bank, Brasil	-17.97	-38.7	2005-2007
Eutrigla gurnardus	31	TL	31	length-mass conversion from FishBase	231.0395049	4.5	this reference	Probability curve	Magnussen 2007	Faroe Bank	61	-9.5	1994-1999
Gadus morhua	72.83	not specified	72.83	length-length and length-mass conversion from FishBase	3692.545957	6.58	this reference	Probability curve	Aijad et al 1999	Norway	73	34	1992
Gadus morhua	73.66	not specified	73.66	length-length and length-mass conversion from FishBase	3823.266938	6.59	this reference	Probability curve	Aijad et al 1999	Norway	73	34	1994
Gadus morhua	74.78	not specified	74.78	length-length and length-mass conversion from FishBase	4004.558316	6.79	this reference	Probability curve	Aijad et al 1999	Norway	73	34	1993
Gadus morhua	71.56	not specified	71.56	length-length and length-mass conversion from FishBase	3498.413793	6.86	this reference	Probability curve	Aijad et al 1999	Norway	73	34	1997
Gadus morhua	79.71	not specified	79.71	length-length and length-mass conversion from FishBase	4871.666855	7.02	this reference	Probability curve	Aijad et al 1999	Norway	73	34	1995
Gadus morhua	74.07	not specified	74.07	length-length and length-mass conversion from FishBase	3888.975935	7.12	this reference	Probability curve	Aijad et al 1999	Norway	73	34	1990
Gadus morhua	81.5	not specified	81.5	length-length and length-mass conversion from FishBase	5215.393922	7.28	this reference	Probability curve	Aijad et al 1999	Norway	73	34	1996
Gadus morhua	76.44	not specified	76.44	length-length and length-mass conversion from FishBase	4283.785735	7.31	this reference	Probability curve	Aijad et al 1999	Norway	73	34	1989
Gadus morhua	78.04	not specified	78.04	length-length and length-mass conversion from FishBase	4565.067969	7.38	this reference	Probability curve	Aijad et al 1999	Norway	73	34	1991
Gadus morhua	74.3	TL	74.3	length-mass conversion from FishBase	3926.168334	6.994236708		inferring from size interval with more than 50% and size intervals with less than 50% mature fish	Holt 1893	North Sea	56.4	2.45	before 1893
Gadus morhua	73	TL	73	length-mass conversion from FishBase	3719.070733	3	this reference	Probability curve	Magnussen 2007	Faroe Bank	61	-9.5	1994-1999
Gadus morhua	38.8	TL	38.8	length-mass conversion from FishBase	534.2526134	1.7	this reference	Probability curve	O'Brien et al 1993	Georges Bank	41.206	-67.37532	1985-1990
Gadus morhua	32.1	TL	32.1	length-mass conversion from FishBase	298.5408102	2.1	this reference	Probability curve	O'Brien et al 1993	Gulf of Maine	43	-68	1985-1990
Gadus morhua	59.9	not specified	59.9	length-mass conversion from FishBase	2026.439314	4.847193134		Probability curve	Oosthuizen & Daan 1974	Southern Bight	54	4	1970-1972
Glyptocephalus cynoglossus	30.4	TL	30.4	length-mass conversion from FishBase	238.6158347	4.4	this reference	Probability curve	O'Brien et al 1993	Northeast coast of the USA	42	-65	1986-1990
Gobionotothen gibberifrons	32	not specified	32	length-mass conversion from reference	249.394808	8.258331689		Probability curve	Kock & Jones 2005	South Orkney Island	-60.77	-45.427
Gobionotothen gibberifrons	33.4	not specified	33.4	length-mass conversion from reference	360.4938888	8.801279878		Probability curve	Kock & Jones 2005	South Shetland Islands	-62.52	-59.14
Gobionotothen gibberifrons	36	not specified	36	length-mass conversion from reference	488.0678104	9.89896166		Probability curve	Kock & Jones 2005	Elephant Island	-61.07	-55.09
Helicolenus lahillei	17.59	FL	17.59	length-mass conversion from reference	81.33345849	14.80251561		Probability curve	Cergole et al 2005	Brasil	-28.5	-46
Hippoglossoides platessoides	26.8	TL	26.8	length-mass conversion from FishBase	145.436304	3.6	this reference	Probability curve	O'Brien et al 1993	Northeast coast of the USA	42	-65	1986-1990
Hippoglossoides platessoides	42.8	not specified	42.8	length-mass conversion from FishBase	617.8706442	8.79	this reference	Probability curve	Pitt 1975	Georges Bank, Div 3N	44.5	-51	1971
Hippoglossoides platessoides	41.1	not specified	41.1	length-mass conversion from FishBase	545.1393665	10.57	this reference	Probability curve	Pitt 1975	Georges Bank, Div 3L	47.5	-51	1969-1972
Hippoglossoides platessoides	43.71	not specified	43.71	length-mass conversion from FishBase	659.3727691	11.07	this reference	Probability curve	Pitt 1975	Georges Bank, Div 3N	44.5	-51	1957-1964
Hippoglossoides platessoides	41.5	not specified	41.5	length-mass conversion from FishBase	561.7006603	13.98	this reference	Probability curve	Pitt 1975	Georges Bank, Div 3L	47.5	-51	1961-1965
Hippoglossoides platessoides	28.2	not specified	28.2	length-length and length-mass conversion from FishBase	170.2182261	5.696859546		Probability curve	Wigley et al 1999	Georges Bank	41.206	-67.37532	1987-1991
Hippoglossoides platessoides	29.8	not specified	29.8	length-length and length-mass conversion from FishBase	201.866648	6.219861822		Probability curve	Wigley et al 1999	Georges Bank	41.206	-67.37532	1992-1996
Hoplostethus atlanticus	37.8	SL	47.2878	length-mass conversion from FishBase	1492.992318	27.54	this reference	Probability curve	Minto & Nolan 2006	Porcupine Bank	51	-9	2002
Katsuwonus pelamis	50	TL	50	length-mass conversion from FishBase	2106.72218	1.34379067		Probit fit	Batts 1972	Hatteras and Oregon Inlet	35.51	-75.53	1964-1966
Katsuwonus pelamis	43	FL	43	length-length and length-weight conversions from FishBase	1317.945498	0.850036153		Probability curve	Timohina & Romanov 1996	Western part of the equatorial zone of the Indian Ocean	-2	56	1980-1991
Lepidonotothen larseni	17.3	not specified	17.3	length-mass conversion from reference	43.17789762			Probability curve	Kock & Jones 2005	South Orkney Island	-60.77	-45.427
Lepidonotothen nudifrons	9.3	SL	NA	length-length conversion from reference, length-weight conversion from FishBase	18.34880534	4.65	this reference	From graphs	Hourigan & Radke 1989	Low Island, Antartida	-63.425	-62.2	1985
Lepidonotothen nudifrons	13	not specified	13	length-mass conversion from FishBase	22.52020701			Probability curve	Kock & Jones 2005	Elephant Island	-61.07	-55.09
Lepidonotothen squamifrons	30.5	not specified	30.5	length-mass conversion from reference	297.6161421	14.32399662		Probability curve	Kock & Jones 2005	South Shetland Islands	-62.52	-59.14
Lepidonotothen squamifrons	32.6	not specified	32.6	length-mass conversion from reference	404.4449731	16.7731319		Probability curve	Kock & Jones 2005	South Orkney Island	-60.77	-45.427
Limanda limanda	37	TL	37	length-length and length-weight conversions from FishBase	536.8856702	3.5	this reference	Probability curve	Magnussen 2007	Faroe Bank	61	-9.5	1994-1999
Lopholatilus villarii	34	FL	34.816	length-mass conversion from reference	498.0040879	4.011496978		Probability curve	Cergole et al 2005	Brasil	-28.5	-46
Lutjanus erythropterus	48.5	FL	50.865	length-length and length-weight conversions from FishBase	12549.66922	4.541205149		Probability curve	McPhereson et al 1992	Northern GBR, Australia	16.5	-146	1981-1983
Lutjanus jocu	32.42	SL	39.14656	length-length and length-weight conversions from FishBase	844.0201529	3.77888275		Probability curve	Oliveira Freitas et al 2011	Abrolhos Bank, Brasil	-17.97	-38.7	2005-2007
Lutjanus malabaricus	57.6	FL	58.9	length-length and length-weight conversions from FishBase	2811.697746	11.22587043		Probability curve	McPhereson et al 1992	Northern GBR, Australia	16.5	-146	1981-1983
Lutjanus sebae	54.8	FL	58.10146667	length-length and length-weight conversions from FishBase	3157.297235	6.1059283		Probability curve	McPhereson et al 1992	Northern GBR, Australia	16.5	-146	1981-1983
Lutjanus synagris	18.11	SL	21.78633	length-length and length-weight conversions from FishBase	136.230565	2.396339312		Probability curve	Oliveira Freitas et al 2011	Abrolhos Bank, Brasil	-17.97	-38.7	2005-2007
Macrodon ancylodon	22.18	TL	22.18	length-mass conversion from reference	44951.60806	1.474237147		Probability curve	Santos 2007	Marajo, and Port of Itaqui Brasil	-1.08	-48.51	2005-2006
Macrodon ancylodon	22.1	TL	22.1	length-mass conversion from FishBase	92.72445468	1.457759957		Probability curve	Camargo & Isaac 2005	Caete estuary,Northern coast of Brazil	-0.915	-46.6	1996-1997
Macrodon ancylodon	29.01	FL	NA	length-mass conversion from reference	196.3723428	3.090771707		Probability curve	Cergole et al 2005	Brasil	-29	-47
Macrodon ancylodon	27.4	TL	27.4	length-mass conversion from FishBase	178.2393078	2.663367941		Probability curve	Juras & Yamaguti 1989	Southern coast of Brazil	-30.5	-48.35	1976-1977
Macrodon ancylodon	30	TL	30	length-mass conversion from FishBase	234.7958358	0.5	this reference	From graphs	Yamaguti 1967	Southern coast of Brazil	-32.5	-52	1961-1964
Macrozoarces americanus	26.2	TL	26.2	length-mass conversion from FishBase	99.2240787	3.937814515		Probability curve	O'Brien et al 1993	Gulf of Maine	43	-68	1985-1990
Macrozoarces americanus	31.3	TL	31.3	length-mass conversion from FishBase	172.2148186	5.016414291		Probability curve	O'Brien et al 1993	Southern New England	41	-66	1985-1990
Melanogrammus aeglefinus	46	TL	46	length-mass conversion from FishBase	873.9680999	2.8	this reference	Probability curve	Magnussen 2007	Faroe Bank	61	-9.5	1994-1999
Melanogrammus aeglefinus	29.7	TL	29.7	length-mass conversion from FishBase	227.1387981	1.5	this reference	Probability curve	O'Brien et al 1993	Georges Bank	41.206	-67.37532	1985-1989
Melanogrammus aeglefinus	34.5	TL	34.5	length-mass conversion from FishBase	360.3166013	1.8	this reference	Probability curve	O'Brien et al 1993	Gulf of Maine	43	-68	1985-1989
Melanogrammus aeglefinus	32.5	not specified	32.5	length-length and length-mass conversion from FishBase	299.7796935	2.261235541		Probability curve	Wigley et al 1999	Georges Bank	41.206	-67.37532	1987-1991
Melanogrammus aeglefinus	37.5	not specified	37.5	length-length and length-mass conversion from FishBase	465.8196064	2.882304756		Probability curve	Wigley et al 1999	Georges Bank	41.206	-67.37532	1992-1996
Merluccius bilinearis	23.2	TL	23.2	length-mass conversion from FishBase	99.17539722	1.6	this reference	Probability curve	O'Brien et al 1993	Southern Georges Bank-Middle Atlantic	41	-66	1985-1989
Merluccius bilinearis	23.1	TL	23.1	length-mass conversion from FishBase	97.8519699	1.7	this reference	Probability curve	O'Brien et al 1993	Gulf of Maine- Northern Georges Bank	42	-68	1985-1989
Merluccius hubbsi	35.68	FL	36.0768453	length-mass conversion from reference	310.2667741	2.47244269		Probability curve	Cergole et al 2005	Brasil	-28	-46
Merluccius merluccius	52	not specified	52	length-mass conversion from FishBase	1022.837037	8.5	this reference	inferring from size interval with more than 50% and size intervals with less than 50% mature fish	Alcazar-Alvarez et al 1983	Asturias	43.742	-5.845	1982
Micromesistius australis	30.81	TL	30.81	length-mass conversion from FishBase	179.6776752	2.04477593		Probability curve	Macchi & Pajaro 1999	Falkland Islands	-53	-63	1995
Micromesistius australis	37.8	TL	37.8	length-mass conversion from FishBase	342.8486475	3.730624112		Probability curve	Pajaro & Macchi 2001	Estados Island, Argentina	-53	-63	1995-1998
Micromesistius australis	36	TL	36	length-mass conversion from FishBase	293.8625585	3.248820297		From graphs	Perrotta 1982	Falkland Islands	-51	-60	1978-1979
Micromesistius australis	34.8	TL	34.8	length-mass conversion from FishBase	264.0090193	2.94800441		From graphs	Sanchez et al 1986	Sea of Argentina	-50	-65	1978-1979
Micropogonias furnieri	20	FL	NA	length-mass conversion from reference	59.6914926	2		not specified	Cergole et al 2005	Brasil, Rio Grande do Sol	-32.16	-51.91
Micropogonias furnieri	29.22	FL	NA	length-mass conversion from reference	268.2643748	3.537709688		not specified	Cergole et al 2005	Brasil, south	-26	-45
Microstomus kitt	36	TL	36	length-mass conversion from FishBase	476.0682076			Probability curve	Magnussen 2007	Faroe Bank	61	-9.5	1994-1999
Microstomus pacificus	28.2	TL	28.2	length-mass conversion from reference	224.5828198	5.6	this reference	Probability curve	Brodziak & Mikus 2000	Vancouver	48	-126	1984-1993
Microstomus pacificus	32	TL	32	length-mass conversion from reference	311.5526163	7.5	this reference	Probability curve	Brodziak & Mikus 2000	Columbia	45	-126	1984-1993
Microstomus pacificus	34.6	TL	34.6	length-mass conversion from reference	407.9715599	8.2	this reference	Probability curve	Brodziak & Mikus 2000	Eureka	42	-126	1984-1993
Microstomus pacificus	35.6	TL	35.6	length-mass conversion from reference	447.178882	8.8	this reference	Probability curve	Brodziak & Mikus 2000	Monterrey	38	-125	1984-1993
Molva dipterygia	79	TL	79	length-mass conversion from FishBase	1852.548435	6.2	this reference	Probability curve	Magnussen 2007	Faroe Bank	61	-9.5	1994-1999
Molva molva	74	TL	74	length-mass conversion from FishBase	2224.248458	7.2	this reference	Probability curve	Magnussen 2007	Faroe Bank	61	-9.5	1994-1999
Mycteroperca bonaci	72.1	FL	72.5326	length-length and length-weight conversions from FishBase	4514.709078	5.496553645		Probability curve	Brule et al 2003	Campeche Bank and Alacranes Reef, Mexico	22.5	-88	1996-2000
Mycteroperca bonaci	63.33	SL	74.45722333	length-length and length-weight conversions from FishBase	4890.116691	5.7552482		Probability curve	Oliveira Freitas et al 2011	Abrolhos Bank, Brasil	-17.97	-38.7	2005-2007
Nemipterus bipunctatus	12.5	FL	14.45086705	length-length conversion from Innal et al 2015 (for N. Rrandalli), length-weigth from FishBase	22.00285424	0.651162417		From graphs	Vivekanandan 1991	Pudumanikuppam, Madras, India	13.124	80.3	1983-1985
Nemipterus japonicus	13.5	TL	13.5	length-mass conversion from FishBase	31.04586873	0.758670259		manually fitting a line	Acharya 1990	Off Bombay coast, India	19.08	72.77	1977-1978
Nemipterus japonicus	11	TL	11	length-mass conversion from FishBase	17.03752251	0.454736089		not specified	Bakhsh 1994	Off Jizan, Red Sea	16.879	42.486	1986-1987
Nemipterus japonicus	18	TL	18	length-mass conversion from FishBase	72.12308834	0.925369748		From graphs	Gopal & Vivekanandan 1991	Veraval, India	20.905	70.35	1987-1990
Nemipterus japonicus	19.1	FL	22.08092486	length-weight conversions from reference	126.7277277	2.282268498		manually fitting a line	Kerdgari et al 2009	Northern Persian Gulf	28.29	50.37	2006-2007
Nemipterus japonicus	14.1	TL	14.1	length-mass conversion from FishBase	53.93624158	0.837986838		Probability curve (saturating)	Kizhakudan et al 2008		21	70.22	1998-2002
Nemipterus japonicus	16.5	not specified	16.5	length-mass conversion from FishBase	55.89253812	1.185712985		From graphs	Krishnamoorthi 1971	Andhra-Orissa coast, India	17.97	84.38	1964-1967
Nemipterus japonicus	18.3	TL	18.3	length-mass conversion from FishBase	75.70203741	1.485905949		Probability curve	Manojkumar 2004	Veraval, India	20.905	70.35	1995
Nemipterus japonicus	12.5	FL	14.45086705	length-length and length-weight conversions from FishBase	37.89788891	0.502500174		From graphs	Murty 1984	Kakinada, India	16.976	82.29	1977-1979
Nemipterus japonicus	15.5	TL	15.5	length-mass conversion from FishBase	46.53693224	1.034408706		From graphs	Raje 2002	Veraval, India	20.905	70.35	1982-1987
Nemipterus japonicus	12.8	not specified	12.8	length-mass conversion from FishBase	26.56140759	0.669455035		From graphs	Rajkumar et al 2003	Off Visakhaptnam, India	17.67	83.34	1990-1999
Nemipterus japonicus	14.5	TL	14.5	length-mass conversion from FishBase	38.27666769	0.868267691		From graphs	Vivekanandan & James 1986	Kasimedu landing centre, India	13.12	80.3	1982-1983
Nemipterus mesoprion	10.6	TL	10.6	length-mass conversion from FishBase	13.93237873	0.564135895	this reference	not specified	Joshi 2005	Off Cochin, India	9.96	76.15	1998-2002
Nemipterus mesoprion	13.5	TL	13.5	length-mass conversion from FishBase	47.48392627	0.786337247		Probability curve (saturating)	Kizhakudan et al 2008		21	70.22	2000-2003
Nemipterus mesoprion	12.8	TL	12.8	length-mass conversion from FishBase	24.21053004	0.697316477		not specified	Manojkumar 2007	Malabar coast, India	11.54	75.43	1998-2005
Nemipterus mesoprion	10	TL	10	length-mass conversion from FishBase	11.74570493	0.476490157		From graphs	Murty 1981	Kakinada, India	16.976	82.29	1976-1980
Nemipterus mesoprion	13.4	not specified	13.4	length-mass conversion from FishBase	27.68829068	0.77793385		not specified	Raje 1996	Veraval, India	20.908331	70.358711	1983-1987
Nemipterus mesoprion	11.5	FL	13.29479769	length-mass conversion from Abdurahiman et al 2004	23.95043312	0.558161311		From graphs	Vivekanandan 1991	Pudumanikuppam, Madras, India	13.124	80.3	1983-1985
Nemipterus mesoprion	12	FL	13.87283237	length-mass conversion from Abdurahiman et al 2004	26.83610701	0.818207808		From graphs	Zacharia & Nataraja 2003	Mangalore-Malpe, India	13.13	74.73	1989-1998	Length-length conversion to estimate A50 for Nemipterus japonicus
Nemipterus peronii	15	FL	17.55	length-length and length-weight conversions from FishBase	41.08780049	1.150957378		From graphs	Sainsbury & Whitelaw 1984	North West Shelf of Australia	-7.5	120	1979-1980
Nemipterus peronii	17	FL	19.89	length-length and length-weight conversions from FishBase	58.9200302	1.72	this reference	Probability curve	Wu et al 2008	Southwestern Taiwan	22.5	120.5	1996-1997
Nemipterus randalli	11.02	TL	11.02	length-length and length-weight conversions from FishBase	14.84058997	1.630270156		Probability curve	Demirci et al 2018	Iskenderu Bay, Turkey	36.678	35.96	2012-2013
Nemipterus tolu	13	FL	15.21	length-length and length-weight conversions from FishBase	21.88550563	0.467308877		From graphs	Vivekanandan 1991	Pudumanikuppam, Madras, India	13.124	80.3	1983-1985
Notothenia rossi	47.6	not specified	47.6	length-mass conversion from reference	286.8670921	6.096909633		Probability curve	Kock & Jones 2005	South Orkney Island	-60.77	-45.427
Notothenia rossi	49.9	not specified	49.9	length-mass conversion from reference	1966.274299	6.571931541		Probability curve	Kock & Jones 2005	Elephant Island	-61.07	-55.09
Ocyurus chrysurus	20.15	SL	25.5099	length-length and length-weight conversions from FishBase	208.8137076	1.957464401		Probability curve	Oliveira Freitas et al 2011	Abrolhos Bank, Brasil	-17.97	-38.7	2005-2006
Odontesthes argentinensis	27	TL	27	length-mass conversion from FishBase	123.5118232	2.658763176		Probability curve	Llompart et al 2013	San Blas Bay, Argentina	-40.55	-62.23	2008-2009
Odontesthes argentinensis	16.1	TL	16.1	length-mass conversion from FishBase	25.65153465	1.274003695		Probability curve	Moresco 2006	South of Brasil to Argentina	-31.94	-52.035	2004-2005
Opisthonema oglinum	19.17	FL	23.09638554	length-mass conversion from reference	114.1973585	4.050929438		Probability curve	Cergole et al 2005	Brasil	-25	-45
Pagellus bellottii	14.5		14.5	length-mass conversion from reference	57.6912278	23.43944509		not specified	Levenez 1994	Senegal	14.54	-17.88
Paralichthys dentatus	28	TL	28	length-mass conversion from FishBase	374.1272822	1.056366241		Probability curve	O'Brien et al 1993	Northeast coast of the USA	42	-65	1985-1990
Paralichthys patagonicus	34	FL	34	length-mass conversion from reference	350.152757	2.295962482		Probability curve	Cergole et al 2005	Brasil	-28.5	-46
Paralonchurus brasiliensis	15	TL	15		339.4091074	2.457968725		From graphs	Branco et al. 2005	Armacao do Itapocoroy, Penha, Santa Catarina Brazil	-26.8	-48.49	1996-2003
Paralonchurus brasiliensis	15.4	TL	15.4		367.9695988	2.605808458		Probability curve	Lewis & Fontoura 2005	Cidreira, Brasil	-30.16	-50.17	1997-1998
Peprilus triacanthus	12	TL	12	length-mass conversion from FishBase	33.12291885	0.9	this reference	Probability curve	O'Brien et al 1993	Northeast coast of the USA	42	-65	1986-1989
Plagioscion surinamensis	26.9	TL	26.9	length-mass conversion from reference	8480.500734	1.275307666		Probability curve	Santos 2007	Marajo, and Port of Itaqui Brasil	-1.08	-48.51	2005-2006
Pleuronectes americanus	24.9	TL	24.9	length-mass conversion from FishBase	246.7020887	1.9	this reference	Probability curve	O'Brien et al 1993	Georges Bank	41.206	-67.37532	1985-1989
Pleuronectes americanus	27.6	TL	27.6	length-mass conversion from FishBase	339.7974396	3	this reference	Probability curve	O'Brien et al 1993	South of Cape Cod	41.5	-70.2915	1985-1989
Pleuronectes americanus	29.7	TL	29.7	length-mass conversion from FishBase	426.8402979	3.5	this reference	Probability curve	O'Brien et al 1993	North of Cape Cod	42	-70.2915	1985-1989
Pleuronectes ferrugineus	25.5	TL	25.5	length-mass conversion from FishBase	265.6640677	1.6	this reference	Probability curve	O'Brien et al 1993	Southern New England	41	-66	1985-1990
Pleuronectes ferrugineus	25.8	TL	25.8	length-mass conversion from FishBase	275.505417	1.8	this reference	Probability curve	O'Brien et al 1993	Georges Bank	41.206	-67.37532	1985-1990
Pleuronectes ferrugineus	27.3	TL	27.3	length-mass conversion from FishBase	328.4420009	2.6	this reference	Probability curve	O'Brien et al 1993	Cape Cod	41.6867	-70.2915	1985-1990
Pollachius virens	69	TL	69	length-mass conversion from FishBase	2799.494877	5.8	this reference	Probability curve	Magnussen 2007	Faroe Bank	61	-9.5	1994-1999
Pollachius virens	39.1	TL	39.1	length-mass conversion from FishBase	492.3368437	2	this reference	Probability curve	O'Brien et al 1993	Northeast coast of the USA	42	-65	1986-1988
Polyprion americanus	77.9	FL	NA	length-mass conversion from reference	7481.901675	10.4		not specified	Cergole et al 2005	Brasil	-28	-46
Pomatomus saltator	38		38	length-mass conversion from reference	623.8447656	30.69623595	predicte aged exceeds longevity	not specified	Levenez 1994	Senegal	14.54	-17.88
Pomatomus saltatrix	25.4	FL	36.2324	length-length and length-mass conversion from FishBase	442.6998397	1.810716267		from graphs	Ceyhan et al 2007	Marmara region, Turkey	40.69	28.28	2003-2004
Pomatomus saltatrix	33.4	FL	46.6804	length-length and length-mass conversion from FishBase	941.9351747	1.1	this reference	Probit fit	Salerno et al 2001	Eastern USA, Florida, Maine	35.1	-74.6	1993-1996
Prionotus punctatus	29.5	FL	29.913	length-mass conversion from reference	340.4591348	8.788207442		Probability curve	Cergole et al 2005	Brasil	-28.5	-45
Pseudochaenichthys georgianus	38.4	not specified	38.4	length-mass conversion from reference	485.1756048	3.611163148		Probability curve	Kock & Jones 2005	South Orkney Island	-60.77	-45.427
Rastrelliger kanagurta	18.47	not specified	18.47	length-mass conversion from reference	66.87540176	0.541666667	this reference	Probability curve	Abdussamad et al 2006		16.9397	82.399	1995-2000
Rastrelliger kanagurta	18.8	TL	18.8	length-mass conversion from reference	70.59935329	0.558333333	this reference	not specified	Abdussamad et al 2010	Tuticorin coast	8.764166	78.134834	1997-2007
Rastrelliger kanagurta	21	TL	21	length-mass conversion from reference	99.05325373	1.796678441		from cumulative graphs	Hulkoti et al 2013.	Mangalore Region	12.91723	74.85603	2003-2004
Rastrelliger kanagurta	20.71	FL	23.05526184	length-length conversion fro Rastrelliger brachysoma in Fishbase, length-mass conversion from FishBase	128.4914326	2.14444203		Probability curve	Oktaviani et al 2014	Mayalibit bay in Radja Ampat Regency of West Papua	-1.0307	130.5225	2011-2012
Rastrelliger kanagurta	17.34	TL	17.34	length-mass conversion from reference	55.12745318	1.321596875		From maturity stage distribution	Sivadas et al 2006	Calicut, India	11.255	75.745	2001-2004
Rastrelliger kanagurta	20.5	TL	20.5	length-mass conversion from reference	92.01201019	1.908399088		manually fitting a line	Sousa & Gislason 1985	Sofala Bank, Mozambique	-19.8436108	34.8389	1980-1982
Rastrelliger kanagurta	25.7	TL	25.7	length-mass conversion from reference	183.7693425	2.748830468		from cumulative graphs	Zaki et al 2016	Arabian Sea coast of Mahout, Oman	23.614328	58.5453	2007-2009
Reinhardtius hippoglossoides	57.83	TL	57.83		1480.78671	7.8	this reference	Probit fit	Bowering 1983	Gulf of St. Lawrence, Canada	47	-65	1978-1980
Reinhardtius hippoglossoides	64.8	TL	64.8		2109.57198	9.6	this reference	Probit fit	Bowering 1983	Saglek Bank, Canada	59	-60	1978-1979
Reinhardtius hippoglossoides	71.76	TL	71.76		2897.279793	10.6	this reference	Probit fit	Bowering 1983	Baffin Bank, Canada	64	-62	1977
Reinhardtius hippoglossoides	73.05	TL	73.05		3062.350986	10.8	this reference	Probit fit	Bowering 1983	Nain Bank, Canada	56.5	-61	1978-1979
Reinhardtius hippoglossoides	80.86	TL	80.86		4199.987541	12	this reference	Probit fit	Bowering 1983	Hamilton Bank, Canada	53.5	-56	1979
Reinhardtius hippoglossoides	79.58	TL	79.58		3996.65184	12	this reference	Probit fit	Bowering 1983	Northeast Newfoundland Shelf, Canada	52	-50	1978
Sardina pilchardus	15.2	TL	15.2	length-mass conversion from FishBase	259.8824728	1.827458276		Probability curve	Menendez-Villamil Mata et al 1997	Gran Canaria	28.16667	-15.41667	1995-1996
Sardina pilchardus	10.9	TL	10.9	length-mass conversion from FishBase	167.7275471	0.420044783		Probability curve	Silva et al 2006	Gulf of Cadiz	36	-7.5	1996-2003
Sardina pilchardus	12.4	TL	12.4	length-mass conversion from FishBase	5677.272378	0.815022159		Probability curve	Silva et al 2006	South Portugal	37	-10	1996-2003
Sardina pilchardus	13.3	TL	13.3	length-mass conversion from FishBase	973.4562012	1.091957539		Probability curve	Silva et al 2006	North Galicia	43	-8	1990-2003
Sardina pilchardus	13.4	TL	13.4	length-mass conversion from FishBase	635.9204567	1.125032652		Probability curve	Silva et al 2006	South Galicia	42.5	-9	1986-1989
Sardina pilchardus	13.8	TL	13.8	length-mass conversion from FishBase	181.2384218	1.262626685		Probability curve	Silva et al 2006	Cantabrian Sea	43	-5	1990-2003
Sardina pilchardus	13.9	TL	13.9	length-mass conversion from FishBase	21.2604271	1.298435398		Probability curve	Silva et al 2006	South Galicia	42.5	-9	1990-2003
Sardina pilchardus	13.9	TL	13.9	length-mass conversion from FishBase	212.6189969	1.298435398		Probability curve	Silva et al 2006	South Portugal	37	-10	1984-1988
Sardina pilchardus	14	TL	14	length-mass conversion from FishBase	8911.415553	1.334845966		Probability curve	Silva et al 2006	South France	45	-3	1997-2001
Sardina pilchardus	14.3	TL	14.3	length-mass conversion from FishBase	209.7954757	1.447900024		Probability curve	Silva et al 2006	Southwest Portugal	38	-10	1996-2003
Sardina pilchardus	14.3	TL	14.3	length-mass conversion from FishBase	23.18862357	1.447900024		Probability curve	Silva et al 2006	North Portugal	42	-10	1996-2003
Sardina pilchardus	14.6	TL	14.6	length-mass conversion from FishBase	24.70964094	1.567180304		Probability curve	Silva et al 2006	Cantabrian Sea	43	-5	1986-1989
Sardina pilchardus	14.6	TL	14.6	length-mass conversion from FishBase	222.97127	1.567180304		Probability curve	Silva et al 2006	North Portugal	42	-10	1984-1988
Sardina pilchardus	14.7	TL	14.7	length-mass conversion from FishBase	72.02077635	1.608445891		Probability curve	Silva et al 2006	Southwest Portugal	38	-10	1984-1988
Sardina pilchardus	15.6	TL	15.6	length-mass conversion from FishBase	273.956091	2.020152137		Probability curve	Silva et al 2006	North Galicia	43	-8	1986-1989
Sardina pilchardus	15.7	TL	15.7	length-mass conversion from FishBase	278.9697907	2.071128084		Probability curve	Silva et al 2006	Azores	38	-27	2000-2004
Sardina pilchardus	16.2	TL	16.2	length-mass conversion from FishBase	299.6396989	2.345720168		Probability curve	Silva et al 2006	Mauritania	22	-17	2003
Sardina pilchardus	16.8	TL	16.8	length-mass conversion from FishBase	197.5548556	2.729018929		Probability curve	Silva et al 2006	North France	47.5	-5	2000-2003
Sardina pilchardus	7.9	TL	7.9	length-mass conversion from FishBase	9.276467848	-0.203183277		Probability curve	Sinovcic et al 2008	Krka River estuary, Croatia	43.75	15.75	2002-2005
Sardinella aurita	21.9	FL	25.639	length-length and length-mass conversion from FishBase	140.9977088	3.61097804		Probability curve	Hofstede et al 2007	Off Mauritania	17	-17.03888	2000-2003
Sardinella aurita	16.83	TL	16.83	length-mass conversion from FishBase	39.38008483	0.981527833		Probability curve	Tsikliras & Antonopoulou 2006	Kavala Gulf	40.87	24.42	2000-2002
Sardinella brasiliensis	15.591	FL	18.00511	length-mass conversion from reference	28069.00265	1.127397816		Probability curve	Cergole et al 2005	Brasil	-26	-44
Sardinella maderensis	16		16	length-mass conversion from reference	64.18000432	0.94041661		not specified	Levenez 1994	Senegal	14.54	-17.88
Sardinella zunasi	10.4	SL	13.1248	length-length and length-mass conversion from FishBase	35.68288674	2.289283403		Probability curve	Oda 2007	Bisan Seto	34.42	134
Sardinops sagax	17.25	CL	17.25	length-mass conversion from FishBase	53.03869126	1.582137391		manually fitting a line	Akkers et al 1996	Cape southwest oast, South Africa	-34.5	19	1993-1994
Sardinops sagax caeruleus	15.09	SL	17.813745	length-length and length-mass conversion from FishBase	58.52334789	0.56	this reference	Probability curve	Dorval et al 2015	Off California	35	-122	1994-2010
Scolopsis monogramma	18.64	SL	24.91532	length-length and length-mass conversion from FishBase	329.0573816	3.3	this reference	Probability curve	Akita & Tachihara 2014	Okinawa-jima Island, Japan	26.45	128.07	2006-2009
Scomber australasicus	28.68	FL	30.84158416	length-length and length-mass conversion from FishBase (length-length relationship for Scomber colias)	272.5298402	2.822117344		Probability curve	Rogers et al 2009	Southern Australia	-35	137	2002-2006
Scomber colias	27.39	TL	27.39	length-mass conversion from FishBase	182.029384	2.16	this reference	Probability curve	Daley 2018	Northwest Atlantic	55.137	-48.72	2016
Scomber colias	19.19	TL	19.19	length-mass conversion from FishBase	61.71768741	0.7685261		Probability curve	Techetach et al 2019	M'diq Bay, Morocco	35	-5	2004
Scomber colias	21.6	TL	21.6	length-mass conversion from FishBase	88.43030537	1.05	this reference	Probability curve	Vasconcelos et al 2012	Madeira	32.75	-17	2002-2005
Scomber japonicus	27.78	TL	27.78	length-mass conversion from FishBase	196.4468447	2.23	this reference	Probability curve	Carvalho et al 2002	Azores	38	-28	1996-2002
Scomber japonicus	18	TL	18	length-mass conversion from FishBase	52.29291622	1.109401	this reference	Probability curve	Cengiz 2012	Saros Bay, Turkey	40.6	26.7675	2009
Scomber japonicus	20.4	FL	22.64356436	length-length and length-mass conversion from FishBase	105.0207094	1.172582818		Probability curve	Cikes Kec & Zorica 2012	Adriatic Sea	43.52	16.504	Aug-Nov 2000 & Oct-Dec 2001
Scomber japonicus	19.3	SL	23.1129	length-length and length-mass conversion from FishBase	82.2630219	3.3	this reference	not specified	Gluyas-Millan & Quinonez-Velazquez 1997	Gulf of Califoria	28	-113	1983-1993
Scomber japonicus	28.8	FL	30.96039604	length-length and length-mass conversion from FishBase	300.6422581	1.01	this reference	Probability curve	Hwang et al 2008	Off Korea	34	128.5	1994-1995
Scomber japonicus	19.9	TL	19.9	length-mass conversion from FishBase	71.01720964	0.938062393		Probability curve	Lorenzo & Pajuelo 1996	Canary Islands, Spain	27.7	-15.8	1988-1989
Scomber japonicus	23.01	TL	23.01	length-mass conversion from FishBase	110.5878483	1.225357255		Probability curve	Techetach et al 2010	Larache, Morocco	35.1744	-6.147	2005
Scomber japonicus	26.2286	FL	28.41445545	length-length and length-mass conversion from FishBase	226.0304878	1.3354	this reference	Probability curve	Watanabe & Yatsu 2006	Izu Islands and Joban area, Japan	33	140	1990
Scomber japonicus	30.9333	FL	33.07257426	length-length and length-mass conversion from FishBase	373.8548424	1.8488	this reference	Probability curve	Watanabe & Yatsu 2006	Izu Islands and Joban area, Japan	33	140	1991
Scomber japonicus	31.3333	FL	33.46861386	length-length and length-mass conversion from FishBase	388.7958803	1.8676	this reference	Probability curve	Watanabe & Yatsu 2006	Izu Islands and Joban area, Japan	33	140	1996
Scomber japonicus	29.3714	FL	31.52613861	length-length and length-mass conversion from FishBase	319.2075192	2.0161	this reference	Probability curve	Watanabe & Yatsu 2006	Izu Islands and Joban area, Japan	33	140	1989
Scomber japonicus	29.9619	FL	32.11079208	length-length and length-mass conversion from FishBase	339.1872002	2.0406	this reference	Probability curve	Watanabe & Yatsu 2006	Izu Islands and Joban area, Japan	33	140	1998
Scomber japonicus	30.9905	FL	33.12920792	length-length and length-mass conversion from FishBase	375.9673366	2.082	this reference	Probability curve	Watanabe & Yatsu 2006	Izu Islands and Joban area, Japan	33	140	1992
Scomber japonicus	29.3143	FL	31.46960396	length-length and length-mass conversion from FishBase	317.3185767	2.1297	this reference	Probability curve	Watanabe & Yatsu 2006	Izu Islands and Joban area, Japan	33	140	1988
Scomber japonicus	31.581	FL	33.71386139	length-length and length-mass conversion from FishBase	398.2464048	2.1342	this reference	Probability curve	Watanabe & Yatsu 2006	Izu Islands and Joban area, Japan	33	140	1997
Scomber japonicus	29.6952	FL	31.84673267	length-length and length-mass conversion from FishBase	330.0623699	2.2776	this reference	Probability curve	Watanabe & Yatsu 2006	Izu Islands and Joban area, Japan	33	140	1983
Scomber japonicus	30.0762	FL	32.2239604	length-length and length-mass conversion from FishBase	343.1491896	2.2819	this reference	Probability curve	Watanabe & Yatsu 2006	Izu Islands and Joban area, Japan	33	140	1993
Scomber japonicus	30.0762	FL	32.2239604	length-length and length-mass conversion from FishBase	343.1491896	2.295	this reference	Probability curve	Watanabe & Yatsu 2006	Izu Islands and Joban area, Japan	33	140	1994
Scomber japonicus	30.6476	FL	32.78970297	length-length and length-mass conversion from FishBase	363.4228023	2.3948	this reference	Probability curve	Watanabe & Yatsu 2006	Izu Islands and Joban area, Japan	33	140	1995
Scomber japonicus	29.1429	FL	31.29990099	length-length and length-mass conversion from FishBase	311.6935918	2.432	this reference	Probability curve	Watanabe & Yatsu 2006	Izu Islands and Joban area, Japan	33	140	1979
Scomber japonicus	30.2762	FL	32.4219802	length-length and length-mass conversion from FishBase	350.1564267	2.4582	this reference	Probability curve	Watanabe & Yatsu 2006	Izu Islands and Joban area, Japan	33	140	1981
Scomber japonicus	30.7429	FL	32.88405941	length-length and length-mass conversion from FishBase	366.8805394	2.5768	this reference	Probability curve	Watanabe & Yatsu 2006	Izu Islands and Joban area, Japan	33	140	1987
Scomber japonicus	32.1524	FL	34.27960396	length-length and length-mass conversion from FishBase	420.6334396	2.6709	this reference	Probability curve	Watanabe & Yatsu 2006	Izu Islands and Joban area, Japan	33	140	1984
Scomber japonicus	31.2	FL	33.33663366	length-length and length-mass conversion from FishBase	383.773028	2.8239	this reference	Probability curve	Watanabe & Yatsu 2006	Izu Islands and Joban area, Japan	33	140	1986
Scomber japonicus	32.0476	FL	34.17584158	length-length and length-mass conversion from FishBase	416.4657075	2.8329	this reference	Probability curve	Watanabe & Yatsu 2006	Izu Islands and Joban area, Japan	33	140	1976
Scomber japonicus	31.8094	FL	33.94	length-length and length-mass conversion from FishBase	407.0962886	2.8708	this reference	Probability curve	Watanabe & Yatsu 2006	Izu Islands and Joban area, Japan	33	140	1985
Scomber japonicus	31.2286	FL	33.3649505	length-length and length-mass conversion from FishBase	384.8470019	2.8791	this reference	Probability curve	Watanabe & Yatsu 2006	Izu Islands and Joban area, Japan	33	140	1978
Scomber japonicus	31.5619	FL	33.6949505	length-length and length-mass conversion from FishBase	397.5122461	2.9261	this reference	Probability curve	Watanabe & Yatsu 2006	Izu Islands and Joban area, Japan	33	140	1977
Scomber japonicus	32.6762	FL	34.79821782	length-length and length-mass conversion from FishBase	441.8848896	2.9809	this reference	Probability curve	Watanabe & Yatsu 2006	Izu Islands and Joban area, Japan	33	140	1971
Scomber japonicus	32.2381	FL	34.36445545	length-length and length-mass conversion from FishBase	424.0623573	3.0073	this reference	Probability curve	Watanabe & Yatsu 2006	Izu Islands and Joban area, Japan	33	140	1972
Scomber japonicus	32.9809	FL	35.09990099	length-length and length-mass conversion from FishBase	454.5729306	3.0812	this reference	Probability curve	Watanabe & Yatsu 2006	Izu Islands and Joban area, Japan	33	140	1970
Scomber japonicus	30.9714	FL	33.11029703	length-length and length-mass conversion from FishBase	375.2610509	3.1183	this reference	Probability curve	Watanabe & Yatsu 2006	Izu Islands and Joban area, Japan	33	140	1982
Scomber japonicus	31.56	FL	33.69306931	length-length and length-mass conversion from FishBase	366.6524548	3.1255	this reference	Probability curve	Watanabe & Yatsu 2006	Izu Islands and Joban area, Japan	33	140	1980
Scomber japonicus	32.3905	FL	34.51534653	length-length and length-mass conversion from FishBase	430.2063099	3.2336	this reference	Probability curve	Watanabe & Yatsu 2006	Izu Islands and Joban area, Japan	33	140	1974
Scomber japonicus	32.419	FL	34.54356436	length-length and length-mass conversion from FishBase	431.3618777	3.3939	this reference	Probability curve	Watanabe & Yatsu 2006	Izu Islands and Joban area, Japan	33	140	1973
Scomber japonicus	33	FL	35.11881188	length-length and length-mass conversion from FishBase	455.376331	3.5402	this reference	Probability curve	Watanabe & Yatsu 2006	Izu Islands and Joban area, Japan	33	140	1975
Scomber scombrus	25.7	TL	25.7	length-mass conversion from FishBase	131.9767671	1.9	this reference	Probability curve	O'Brien et al 1993	Northeast coast of the USA	42	-65	1987-1989
Scomberomorus cavalla	58.5	FL	67.835	length-length and length-mass conversion from FishBase	3037.789454	2.384706894		From graphs	Figuerola-Fernandez et al 2007	Puerto Rico	18.466333	-66.105721	2001-2002
Scomberomorus commerson	70.7	FL	81.377	length-length and length-mass conversion from FishBase	5254.019575	0.71	this reference	from cumulative graphs	Claereboudt et al 2005	Arabian Sea	18.5	57	2000-2001
Scomberomorus commerson	80.7	FL	92.477	length-length and length-mass conversion from FishBase	7720.460028	1.29	this reference	from cumulative graphs	Claereboudt et al 2005	Gulf of Oman	24.5	58	2000-2001
Scomberomorus commerson	86.3	FL	98.693	length-length and length-mass conversion from FishBase	9390.38847	2.1	this reference	Probability curve	Grandcourt et al 2005	Off Abu Dhabi	24.466667	54.366669	2003-2004
Scomberomorus commerson	83.6	FL	95.696	length-length and length-mass conversion from FishBase	8557.993195	1.625339564		Probability curve	Kaymaram et al 2010	Persian Gulf & Oman Sea	26	56	2006-2007
Scomberomorus commerson	78.8	FL	90.368	length-length and length-mass conversion from FishBase	7202.542051	1.323828858		Probability curve	Mackie et al 2005	Western Australia coast	-24.88073	113.6594	1998-2002
Scomberomorus guttatus	37.7	TL	37.7	length-mass conversion from FishBase	462.2860522	0.780488407		From graphs	Krishnamoorthi 1958	Rameswaram Island, India	9.2885	79.31271	1952	Linf converted from FL to TL with estimates for Scomberomous cavalla (FishBase)
Scomberomorus maculatus	35.8	FL	42.638	length-length and length-mass conversion from FishBase, length-length relationship for Scomberomorus cavalla	639.0119008	1.357288159		Probability curve	Schmidt et al 1993	Atlantic Coast of the southeaster US	27.5	-90	NA
Scomberomorus regalis	41.3	FL	46.2147	length-length and length-mass conversion from FishBase	964.3506516	1.990717969		From graphs	Figuerola-Fernandez et al 2007	Puerto Rico	18.466333	-66.105721	2001-2002
Scophthalmus aquosus	22.5	TL	22.5	length-mass conversion from FishBase	166.1692723			Probability curve	O'Brien et al 1993	Georges Bank	41.206	-67.37532	1985-1990
Scophthalmus aquosus	21.2	TL	21.2	length-mass conversion from FishBase	138.6682007			Probability curve	O'Brien et al 1993	Southern New England	41	-66	1985-1990
Sebastes alutus	26	TL	26		208.0236681	7	this reference	Probability curve	Echeverria 1987	California	36.5	-123.5	1977-1982
Sebastes auriculatus	31	TL	31		396.6679226	5	this reference	Probability curve	Echeverria 1987	California	36.5	-123.5	1977-1982
Sebastes babcocki	34	TL	34		821.4536	4	this reference	Probability curve	Echeverria 1987	California	36.5	-123.5	1977-1982
Sebastes carnatus	17	TL	17		132.1597	4	this reference	Probability curve	Echeverria 1987	California	36.5	-123.5	1977-1982
Sebastes caurinus	34	TL	34		686.24784	6	this reference	Probability curve	Echeverria 1987	California	36.5	-123.5	1977-1982
Sebastes chlorostictus	28	TL	28		443.4304	6	this reference	Probability curve	Echeverria 1987	California	36.5	-123.5	1977-1982
Sebastes chrysomelas	15	TL	15		43.11964261	3	this reference	Probability curve	Echeverria 1987	California	36.5	-123.5	1977-1982
Sebastes constellatus	27	TL	27		305.0865	6	this reference	Probability curve	Echeverria 1987	California	36.5	-123.5	1977-1982
Sebastes crameri	27	TL	27		259.5574134	4	this reference	Probability curve	Echeverria 1987	California	36.5	-123.5	1977-1982
Sebastes diploproa	19	TL	19		78.8785	7	this reference	Probability curve	Echeverria 1987	California	36.5	-123.5	1977-1982
Sebastes elongatus	23	TL	23		153.3042	7	this reference	Probability curve	Echeverria 1987	California	36.5	-123.5	1977-1982
Sebastes entomelas	37	TL	37		682.851039	5	this reference	Probability curve	Echeverria 1987	California	36.5	-123.5	1980-1982
Sebastes fasciatus	22.3	TL	22.3	length-mass conversion from FishBase	137.6123267	5.5	this reference	Probability curve	O'Brien et al 1993	Northeast coast of the USA	42	-65	1975-1980
Sebastes flavidus	36	TL	36		704.03904	7	this reference	Probability curve	Echeverria 1987	California	36.5	-123.5	1980-1982
Sebastes goodei	34	TL	34		507.0216	3	this reference	Probability curve	Echeverria 1987	California	36.5	-123.5	1980-1982
Sebastes helvomaculatus	23	TL	23		158.654041	8	this reference	Probability curve	Echeverria 1987	California	36.5	-123.5	1977-1982
Sebastes hopkinsi	18	TL	18		74.75379967	5	this reference	Probability curve	Echeverria 1987	California	36.5	-123.5	1977-1982
Sebastes marinus	40.12	FL	40.68168	length-length and length-mass conversion from FishBase, length-length relationship for Sebastes mentella	869.6896025	-0.571015068		Probability curve	Ni & Sandeman 1984	Canada, 4R	49	-59	1957-1969
Sebastes marinus	40.03	FL	40.59042	length-length and length-mass conversion from FishBase, length-length relationship for Sebastes mentella	863.7722784	-0.533500316		Probability curve	Ni & Sandeman 1984	Canada, 3P	47.5	-56	1957-1969
Sebastes marinus	39.02	FL	39.56628	length-length and length-mass conversion from FishBase, length-length relationship for Sebastes mentella	799.2089775	-0.487710333		Probability curve	Ni & Sandeman 1984	Canada, 3O	44	-52	1957-1969
Sebastes marinus	40.08	FL	40.64112	length-length and length-mass conversion from FishBase, length-length relationship for Sebastes mentella	867.0563336	-0.380285163		Probability curve	Ni & Sandeman 1984	Canada, 3N	42.5	-48.5	1957-1969
Sebastes marinus	39.04	FL	39.58656	length-length and length-mass conversion from FishBase, length-length relationship for Sebastes mentella	800.4549364	-0.217885338		Probability curve	Ni & Sandeman 1984	Canada, 3M	45	-44	1957-1969
Sebastes marinus	38.1	FL	38.6334	length-length and length-mass conversion from FishBase, length-length relationship for Sebastes mentella	743.2912049	0.249370246		Probability curve	Ni & Sandeman 1984	Canada, 3K	51	-50	1957-1969
Sebastes marinus	38.05	FL	38.5827	length-length and length-mass conversion from FishBase, length-length relationship for Sebastes mentella	740.3298112	12.82879238		Probability curve	Ni & Sandeman 1984	Canada, 2J/3K	53	-50	1957-1969	Length-length conversion to estimate A50 from Sebastes elongatus
Sebastes serranoides	34	TL	34	length-mass conversion from reference	484.0829303	4	this reference	From graphs	Love & Westphal 1981	Off Central California, USA	35.21	-120.86	1972-1977
Selene setapinnis	23.7	FL	27.5394	length-mass conversion from reference	160.7336389	-0.316827625		Probability curve	Cergole et al 2005	Brasil	-28.5	-47
Sillago bassensis	20	TL	20		86.51709861	2.804572498		Probability curve	Hyndes & Potter 1996		-32.17	114	1991-1993
Sillago bassensis flindersi	14	FL	14.42	length-length conversion for Sillago aeolus	25.84330393	1.415964569		not specified	Burchmore et al 1988	Botany Bay, NSW, Australia	-34	151.18	1977-1979
Sillago ciliata	24	FL	24.72	length-length conversion for Sillago aeolus	115.3232416	1.906156834		not specified	Burchmore et al 1988	Botany Bay, NSW, Australia	-34	151.18	1977-1979
Sillago maculata maculata	19	FL	19.57	length-length conversion for Sillago aeolus	52.37075169			not specified	Burchmore et al 1988	Botany Bay, NSW, Australia	-34	151.18	1977-1979
Sillago robusta	18	FL	18.54	length-length conversion for Sillago aeolus	56.04191936	4.290119577		not specified	Burchmore et al 1988	Botany Bay, NSW, Australia	-34	151.18	1977-1979
Sillago robusta	12.3	TL	12.3		19.35696672	1.151822627		Probability curve	Hyndes & Potter 1996		-32.17	114	1991-1993
Sparus caeruleosticus	23		23	length-mass conversion from reference	334.291886	20.4320144		not specified	Levenez 1994	Senegal	14.54	-17.88
Sprattus sprattus	8.9	TL	8.9	length-mass conversion from FishBase	4.823379532	0.908977547		Frpom graph	Silva 1973	West coast of Scotland	56.48	-5.633	1970-1972
Sprattus sprattus	10.2	TL	10.2	length-mass conversion from FishBase	7.350397847	1.496075359		Probability curve	Vitale et al 2015	Kattegat and Skagerrak, eastern North Sea	58	11.5	2002-2004
Stellifer naso	12.1	TL	12.1	length-mass conversion from FishBase	14.3426686			Probability curve	Camargo & Isaac 2005	Caete estuary,Northern coast of Brazil	-0.915	-46.6	1996-1997
Stellifer rastrifer	11.7	TL	11.7	length-mass conversion from FishBase	15.4675362			Probability curve	Camargo & Isaac 2005	Caete estuary,Northern coast of Brazil	-0.915	-46.6	1996-1997
Stenotomus chrysops	15.5	TL	15.5	length-mass conversion from FishBase	71.04374181	1.910429661		Probability curve	O'Brien et al 1993	Northeast coast of the USA	42	-65	1985, 1987-1990
Strangomera bentincki	10	TL	10	length-mass conversion from FishBase	7.590758316	1	this reference	Probability curve	Cubillos et al 1999	Central-Southern Chile	-36.8794	-73.12851	1993-1997
Theragra chalcogramma	34.1	FL	37.72123894	length-length and length-mass conversion from FishBase	381.4969094	2.667511419		Probability curve	Stahl & Kruse 2008	Pribilof Islands	56	-172	1989
Theragra chalcogramma	34.69	FL	38.37389381	length-length and length-mass conversion from FishBase	401.7813605	2.745026401		Probability curve	Stahl & Kruse 2008	Pribilof Islands	56	-172	1995
Theragra chalcogramma	34.93	FL	38.63938053	length-length and length-mass conversion from FishBase	410.2348279	2.777025408		Probability curve	Stahl & Kruse 2008	North of Pribilof Islands	58	-172	2003
Theragra chalcogramma	36.04	FL	39.86725664	length-length and length-mass conversion from FishBase	450.881942	2.928705572		Probability curve	Stahl & Kruse 2008	North of Pribilof Islands	58	-172	2002
Theragra chalcogramma	36.21	FL	40.05530973	length-length and length-mass conversion from FishBase	457.3355318	2.952491186		Probability curve	Stahl & Kruse 2008	Aleutian Basin	56	-175	2002
Theragra chalcogramma	37.46	FL	41.4380531	length-length and length-mass conversion from FishBase	506.6959979	3.132212396		Probability curve	Stahl & Kruse 2008	South of Pribilof Islands	56	-172	2002
Theragra chalcogramma	37.52	FL	41.50442478	length-length and length-mass conversion from FishBase	509.1509344	3.141061046		Probability curve	Stahl & Kruse 2008	Aleutian Basin	56	-175	2003
Theragra chalcogramma	38.13	FL	42.17920354	length-length and length-mass conversion from FishBase	534.5625763	3.232236225		Probability curve	Stahl & Kruse 2008	Pribilof Islands	56	-172	1993
Theragra chalcogramma	38.42	FL	42.5	length-length and length-mass conversion from FishBase	546.9353931	3.276377266		Probability curve	Stahl & Kruse 2008	Pribilof Islands	56	-172	1991
Theragra chalcogramma	40.42	FL	44.71238938	length-length and length-mass conversion from FishBase	637.5197642	3.595934749		Probability curve	Stahl & Kruse 2008	South of Pribilof Islands	56	-172	2003
Theragra chalcogramma	40.5	FL	44.80088496	length-length and length-mass conversion from FishBase	641.3379947	3.609305414		Probability curve	Stahl & Kruse 2008	Aleutian Basin	56	-175	1991
Theragra chalcogramma	40.79	FL	45.12168142	length-length and length-mass conversion from FishBase	655.3072752	3.658180476		Probability curve	Stahl & Kruse 2008	Pribilof Islands	56	-172	2002
Theragra chalcogramma	41.31	FL	45.69690265	length-length and length-mass conversion from FishBase	680.8626147	3.747457604		Probability curve	Stahl & Kruse 2008	Aleutian Basin	56	-175	1993
Theragra chalcogramma	42.2	FL	46.68141593	length-length and length-mass conversion from FishBase	726.1333797	3.905407395		Probability curve	Stahl & Kruse 2008	Aleutian Basin	56	-175	2002
Theragra chalcogramma	42.53	FL	47.04646018	length-length and length-mass conversion from FishBase	743.4176286	3.965718359		Probability curve	Stahl & Kruse 2008	Pribilof Islands	56	-172	2001
Theragra chalcogramma	43.27	FL	47.86504425	length-length and length-mass conversion from FishBase	783.1721277	4.104620374		Probability curve	Stahl & Kruse 2008	Pribilof Islands	56	-172	2000
Theragra chalcogramma	43.58	FL	48.2079646	length-length and length-mass conversion from FishBase	800.2399372	4.164384708		Probability curve	Stahl & Kruse 2008	Pribilof Islands	56	-172	1992
Theragra chalcogramma	46.18	FL	51.0840708	length-length and length-mass conversion from FishBase	953.286985	4.70740837		Probability curve	Stahl & Kruse 2008	Aleutian Basin	56	-175	2001
Thunnus albacares	102	TL	102	length-mass conversion from FishBase	16060.32628	2.176112172		Probability curve	Zudaire et al 2013	Western Indian Ocean	0	55	2009-2010
Thunnus obesus	102.4	FL	112.64	length-length and length-mass conversion from FishBase	20702.70952	2.2	this reference	Probability curve	Farley et al 2006	Northwestern Coral Sea	-15	145	2000-2001
Thunnus obesus	88.08	FL	96.888	length-length and length-mass conversion from FishBase	13135.62627	1.965367821		Probability curve	Nootmorn 2004	Eastern Indian Ocean	4.5	87	2000-2003
Thunnus obesus	135	FL	148.5	length-length and length-mass conversion from FishBase	47701.19953	9.819386758		Probability curve	Schaefer et al 2005	Central Pacific Ocean	-5	-110	2000-2001
Thunnus obesus	117.5	FL	129.25	length-length and length-mass conversion from FishBase	31364.30559	7.404920964		Probability curve	Zhu et al 2011	Eastern and Central Tropical Pacific Ocea	-2	-145	2006
Thunnus obesus	117.7	FL	129.47	length-length and length-mass conversion from FishBase	31525.8088	7.429298141		Probability curve	Zhu et al 2011	Tropical Atlantic Ocean	7	-30	2002-2006
Thunnus obesus	119.5	FL	131.45	length-length and length-mass conversion from FishBase	33004.44191	7.65157455		Probability curve	Zhu et al 2011	West-central tropical Indian Ocean	0	60	2003-2005
Thunnus thynnus	103.6	FL	111.37	length-length and length-mass conversion from FishBase	17810.55499	3	this reference	Probability curve	Corriero et al 2005	Mediterranean: alearic and Malta islands, in the South Adriatic, North Ionian, South Tyrrhenian and Northern Levantine seas and in the Sardinia Channel	34.553127	18.048012	May to September 1998-2004
Trachurus declivis	31.5	FL	34.2405	length-length and length-mass conversion from FishBase	454.579473	5.077615824		Probability curve	Marshall et al 1993	Eastern Tasmania	-43.5	148	1987-1991
Trachurus japonicus	20.68	FL	23.3684	length-length and length-mass conversion from FishBase	120.9249692	1.487628623		Probability curve	Yoda et al 2014	East China Sea	30	126	200-2004
Trachurus lathami	13.165	FL	14.77113	length-mass conversion from reference	20.58935531	2.617205431		Probability curve	Cergole et al 2005	Brasil	-28.5	-47
Trachurus mediterraneus	12.2	TL	12.2		14.63870985	0.368794591		Probability curve	Demirel & Yuksek 2013	Sea of Marmara	40.9	28.9	2009-2010
Trachurus trachurus	16.1	TL	16.1	length-mass conversion from FishBase	30.21757861			Probability curve	Ferreri et al 2019	Tyrrhenian Sea	40.40166	12.38155	2012-2014
Trachurus trachurus	17.6	TL	17.6	length-mass conversion from FishBase	39.29937977			Probability curve	Ferreri et al 2019	Strait of Sicily	36.51654	12.98631	2012-2014
Trematomus eulepidotus	27.5	not specified	27.5	length-mass conversion from reference	301.4424448	23.67200836		Probability curve	Kock & Jones 2005	South Orkney Island	-60.77	-45.427
Trichiurus lepturus	60.5	FL	60.5	length-mass conversion from reference	96.62062894	0.700402767		Probability curve	Cergole et al 2005	Brasil	-28.5	-46
Trichiurus lepturus	52.9		52.9		1016.717058	2.1602568		Probability curve	Ghosh et al 2014	Bay of Bengal	14.71	85.8	2007-2010
Trichiurus lepturus	61.2		61.2		1604.411654	4.096491705		Probability curve	Ghosh et al 2014	Northern Arabian Sea	20.86	67.48	2007-2010
Trichiurus lepturus	25.5	preanal length	NA	length-length and length-mass conversion from reference	283.9864427	0.708333333	this study	Probability curve	Kwok & Ni 1999	Hong Kong	22.28552	114.15769	1996-1997
Trichiurus lepturus	40	SL	40	length-length and length-weight conversions from FishBase, length-length conversion for T. gangeticus	423.8689749	1.476880556		From graphs	Narasimham 1994	Dummulapeta,Uppada and Kakinada, India	16.989065	82.247467	1967-1970, 1986-1987	Length-length conversion to estimate A50 from Tichiurus gangeticus
Trichiurus lepturus	69.7	TL	69.7	length-mass conversion from FishBase	241.0474004	2.728783476		Probability curve	Martins & Haimovici 2000		-32	-51	1980-1983
Trichiurus nanhaiensis	28.2	preanal length	NA		NA	1	this study	Probability curve	Kwok & Ni 1999	Hong Kong	22.28552	114.15769	1996-1997
Urophycis chuss	25.1	TL	25.1	length-mass conversion from FishBase	118.935362	1.7	this reference	Probability curve	O'Brien et al 1993	Southern Georges Bank-Middle Atlantic	41	-66	1982-1985
Urophycis chuss	26.9	TL	26.9	length-mass conversion from FishBase	147.8283306	1.8	this reference	Probability curve	O'Brien et al 1993	Gulf of Maine- Northern Georges Bank	42	-68	1982-1985
Urophycis tenuis	35.1	TL	35.1	length-mass conversion from FishBase	306.3660559	1.4	this reference	Probability curve	O'Brien et al 1993	Norheast coast of the USA	42	-65	1987-1989
Xiphias gladius	144	eye to fork length	154.512	length-length and length-mass conversion from this reference	56029.33291	4.420808545		Probability curve	DeMartini et al 2000	Central North Pacific, based in Hawaii	20.71618	-158.21468	1994-1997
