# Supplementary material for: Life history optimisation drives latitudinal gradients and responses to global change in marine fishes
Source: PLoS Biol. 2023 May 25;21(5):e3002114. doi: 10.1371/journal.pbio.3002114 (PMC10212075; doi:10.1371/journal.pbio.3002114)
Supplement: S2 Data — The dataset contains information on order, family, species, female mass (in grams, “Mass_g”), fecundity (“Fecundity._n.Of.Eggs”) and their units, the natural logarithm of female mass (“lnMass”), the natural logarithm of fecundity (“lnFecundity”), location of data collection, latitude (and its absolute value), longitude, date, reference, and data source (i.e., in which study the data was compiled). (CSV) [file pbio.3002114.s018.csv]

Order	Family	Species	Mass_g	Fecundity._n.Of.Eggs	Units	lnMass	lnFecundity	Location	Latitude	Longitude	absLatitude	Date	Year	ReferencePdf	datasource
Clupeiformes	Clupeidae	Clupea harengus	151.0247817	17003.75	Number of eggs	5.017443941	9.741189187	Lubec, Maine, USA	44.858872	-66.981632	44.858872	1982	1982	Kelly and Stevenson, 1985	Compiled for this study
Clupeiformes	Clupeidae	Clupea harengus	113.2553448	25854.9137	Number of eggs	4.729644958	10.16025595	Lubec, Maine, USA	44.858872	-66.981632	44.858872	1982	1982	Kelly and Stevenson, 1985	Compiled for this study
Clupeiformes	Clupeidae	Clupea harengus	138.6522234	32511.3439	Number of eggs	4.931968808	10.38934435	Lubec, Maine, USA	44.858872	-66.981632	44.858872	1982	1982	Kelly and Stevenson, 1985	Compiled for this study
Clupeiformes	Clupeidae	Clupea harengus	135.9342636	33011.0208	Number of eggs	4.912171413	10.40459675	Lubec, Maine, USA	44.858872	-66.981632	44.858872	1982	1982	Kelly and Stevenson, 1985	Compiled for this study
Clupeiformes	Clupeidae	Clupea harengus	129.9980378	35528.8106	Number of eggs	4.867519356	10.47809921	Lubec, Maine, USA	44.858872	-66.981632	44.858872	1982	1982	Kelly and Stevenson, 1985	Compiled for this study
Clupeiformes	Clupeidae	Clupea harengus	152.796696	37444.3287	Number of eggs	5.029108253	10.53061054	Lubec, Maine, USA	44.858872	-66.981632	44.858872	1982	1982	Kelly and Stevenson, 1985	Compiled for this study
Clupeiformes	Clupeidae	Clupea harengus	162.9081746	37468.0459	Number of eggs	5.093186696	10.53124374	Lubec, Maine, USA	44.858872	-66.981632	44.858872	1982	1982	Kelly and Stevenson, 1985	Compiled for this study
Clupeiformes	Clupeidae	Clupea harengus	131.6137241	38235.439	Number of eggs	4.8798713	10.55151809	Lubec, Maine, USA	44.858872	-66.981632	44.858872	1982	1982	Kelly and Stevenson, 1985	Compiled for this study
Clupeiformes	Clupeidae	Clupea harengus	121.522083	38714.633	Number of eggs	4.800095999	10.56397292	Lubec, Maine, USA	44.858872	-66.981632	44.858872	1982	1982	Kelly and Stevenson, 1985	Compiled for this study
Clupeiformes	Clupeidae	Clupea harengus	150.1127318	38957.9133	Number of eggs	5.011386557	10.5702372	Lubec, Maine, USA	44.858872	-66.981632	44.858872	1982	1982	Kelly and Stevenson, 1985	Compiled for this study
Clupeiformes	Clupeidae	Clupea harengus	137.1797761	39601.1508	Number of eggs	4.9212923	10.58661346	Lubec, Maine, USA	44.858872	-66.981632	44.858872	1982	1982	Kelly and Stevenson, 1985	Compiled for this study
Clupeiformes	Clupeidae	Clupea harengus	155.0535293	39983.1405	Number of eggs	5.043770408	10.59621316	Lubec, Maine, USA	44.858872	-66.981632	44.858872	1982	1982	Kelly and Stevenson, 1985	Compiled for this study
Clupeiformes	Clupeidae	Clupea harengus	169.3302193	40016.021	Number of eggs	5.131850769	10.59703518	Lubec, Maine, USA	44.858872	-66.981632	44.858872	1982	1982	Kelly and Stevenson, 1985	Compiled for this study
Clupeiformes	Clupeidae	Clupea harengus	133.8620232	40268.1055	Number of eggs	4.896809592	10.60331501	Lubec, Maine, USA	44.858872	-66.981632	44.858872	1982	1982	Kelly and Stevenson, 1985	Compiled for this study
Clupeiformes	Clupeidae	Clupea harengus	151.4498171	40650.0951	Number of eggs	5.02025433	10.61275645	Lubec, Maine, USA	44.858872	-66.981632	44.858872	1982	1982	Kelly and Stevenson, 1985	Compiled for this study
Clupeiformes	Clupeidae	Clupea harengus	157.1065534	40663.5708	Number of eggs	5.056924259	10.6130879	Lubec, Maine, USA	44.858872	-66.981632	44.858872	1982	1982	Kelly and Stevenson, 1985	Compiled for this study
Clupeiformes	Clupeidae	Clupea harengus	116.2080589	40726.2774	Number of eggs	4.755382196	10.6146288	Lubec, Maine, USA	44.858872	-66.981632	44.858872	1982	1982	Kelly and Stevenson, 1985	Compiled for this study
Clupeiformes	Clupeidae	Clupea harengus	158.9462278	41850.1463	Number of eggs	5.068565955	10.64185057	Lubec, Maine, USA	44.858872	-66.981632	44.858872	1982	1982	Kelly and Stevenson, 1985	Compiled for this study
Clupeiformes	Clupeidae	Clupea harengus	136.3431452	42132.4162	Number of eggs	4.915174834	10.6485727	Lubec, Maine, USA	44.858872	-66.981632	44.858872	1982	1982	Kelly and Stevenson, 1985	Compiled for this study
Clupeiformes	Clupeidae	Clupea harengus	141.6140592	42314.7866	Number of eggs	4.953105464	10.65289187	Lubec, Maine, USA	44.858872	-66.981632	44.858872	1982	1982	Kelly and Stevenson, 1985	Compiled for this study
Clupeiformes	Clupeidae	Clupea harengus	163.8443581	42368.1502	Number of eggs	5.098916941	10.65415218	Lubec, Maine, USA	44.858872	-66.981632	44.858872	1982	1982	Kelly and Stevenson, 1985	Compiled for this study
Clupeiformes	Clupeidae	Clupea harengus	145.2744291	42492.8448	Number of eggs	4.978624568	10.65709098	Lubec, Maine, USA	44.858872	-66.981632	44.858872	1982	1982	Kelly and Stevenson, 1985	Compiled for this study
Clupeiformes	Clupeidae	Clupea harengus	142.8978523	43500.2841	Number of eggs	4.962130055	10.68052275	Lubec, Maine, USA	44.858872	-66.981632	44.858872	1982	1982	Kelly and Stevenson, 1985	Compiled for this study
Clupeiformes	Clupeidae	Clupea harengus	169.0830075	45082.325	Number of eggs	5.130389763	10.71624554	Lubec, Maine, USA	44.858872	-66.981632	44.858872	1982	1982	Kelly and Stevenson, 1985	Compiled for this study
Clupeiformes	Clupeidae	Clupea harengus	153.465214	45215.105	Number of eggs	5.033473922	10.71918649	Lubec, Maine, USA	44.858872	-66.981632	44.858872	1982	1982	Kelly and Stevenson, 1985	Compiled for this study
Clupeiformes	Clupeidae	Clupea harengus	164.077123	45239.9002	Number of eggs	5.100336579	10.71973472	Lubec, Maine, USA	44.858872	-66.981632	44.858872	1982	1982	Kelly and Stevenson, 1985	Compiled for this study
Clupeiformes	Clupeidae	Clupea harengus	162.665508	46587.8242	Number of eggs	5.091695994	10.7490945	Lubec, Maine, USA	44.858872	-66.981632	44.858872	1982	1982	Kelly and Stevenson, 1985	Compiled for this study
Clupeiformes	Clupeidae	Clupea harengus	136.7544919	47538.1267	Number of eggs	4.918187288	10.76928734	Lubec, Maine, USA	44.858872	-66.981632	44.858872	1982	1982	Kelly and Stevenson, 1985	Compiled for this study
Clupeiformes	Clupeidae	Clupea harengus	147.8945717	47735.0508	Number of eggs	4.996499667	10.77342122	Lubec, Maine, USA	44.858872	-66.981632	44.858872	1982	1982	Kelly and Stevenson, 1985	Compiled for this study
Clupeiformes	Clupeidae	Clupea harengus	157.3292087	47757.6899	Number of eggs	5.058340481	10.77389538	Lubec, Maine, USA	44.858872	-66.981632	44.858872	1982	1982	Kelly and Stevenson, 1985	Compiled for this study
Clupeiformes	Clupeidae	Clupea harengus	168.3597627	47783.0241	Number of eggs	5.126103134	10.77442571	Lubec, Maine, USA	44.858872	-66.981632	44.858872	1982	1982	Kelly and Stevenson, 1985	Compiled for this study
Clupeiformes	Clupeidae	Clupea harengus	147.4539604	48747.3414	Number of eggs	4.993515994	10.79440594	Lubec, Maine, USA	44.858872	-66.981632	44.858872	1982	1982	Kelly and Stevenson, 1985	Compiled for this study
Clupeiformes	Clupeidae	Clupea harengus	139.6955718	48896.8312	Number of eggs	4.939465568	10.79746787	Lubec, Maine, USA	44.858872	-66.981632	44.858872	1982	1982	Kelly and Stevenson, 1985	Compiled for this study
Clupeiformes	Clupeidae	Clupea harengus	152.5608057	49435.318	Number of eggs	5.027563242	10.80842039	Lubec, Maine, USA	44.858872	-66.981632	44.858872	1982	1982	Kelly and Stevenson, 1985	Compiled for this study
Clupeiformes	Clupeidae	Clupea harengus	154.5914947	49777.9588	Number of eggs	5.04078612	10.81532757	Lubec, Maine, USA	44.858872	-66.981632	44.858872	1982	1982	Kelly and Stevenson, 1985	Compiled for this study
Clupeiformes	Clupeidae	Clupea harengus	144.6183959	49922.5974	Number of eggs	4.974098521	10.81822903	Lubec, Maine, USA	44.858872	-66.981632	44.858872	1982	1982	Kelly and Stevenson, 1985	Compiled for this study
Clupeiformes	Clupeidae	Clupea harengus	146.1408733	49926.3706	Number of eggs	4.984571042	10.81830461	Lubec, Maine, USA	44.858872	-66.981632	44.858872	1982	1982	Kelly and Stevenson, 1985	Compiled for this study
Clupeiformes	Clupeidae	Clupea harengus	150.1022902	51118.3364	Number of eggs	5.011316996	10.84189855	Lubec, Maine, USA	44.858872	-66.981632	44.858872	1982	1982	Kelly and Stevenson, 1985	Compiled for this study
Clupeiformes	Clupeidae	Clupea harengus	170.5244133	52685.8235	Number of eggs	5.138878473	10.87210169	Lubec, Maine, USA	44.858872	-66.981632	44.858872	1982	1982	Kelly and Stevenson, 1985	Compiled for this study
Clupeiformes	Clupeidae	Clupea harengus	138.0050752	53283.7829	Number of eggs	4.927290461	10.8833873	Lubec, Maine, USA	44.858872	-66.981632	44.858872	1982	1982	Kelly and Stevenson, 1985	Compiled for this study
Clupeiformes	Clupeidae	Clupea harengus	153.6825981	53491.4875	Number of eggs	5.034889424	10.88727781	Lubec, Maine, USA	44.858872	-66.981632	44.858872	1982	1982	Kelly and Stevenson, 1985	Compiled for this study
Clupeiformes	Clupeidae	Clupea harengus	159.8597006	53843.8307	Number of eggs	5.074296559	10.89384311	Lubec, Maine, USA	44.858872	-66.981632	44.858872	1982	1982	Kelly and Stevenson, 1985	Compiled for this study
Clupeiformes	Clupeidae	Clupea harengus	181.9118258	54061.7769	Number of eggs	5.203522096	10.89788269	Lubec, Maine, USA	44.858872	-66.981632	44.858872	1982	1982	Kelly and Stevenson, 1985	Compiled for this study
Clupeiformes	Clupeidae	Clupea harengus	130.1828628	54276.6684	Number of eggs	4.868940099	10.90184973	Lubec, Maine, USA	44.858872	-66.981632	44.858872	1982	1982	Kelly and Stevenson, 1985	Compiled for this study
Clupeiformes	Clupeidae	Clupea harengus	170.2817089	54374.2322	Number of eggs	5.137454177	10.90364565	Lubec, Maine, USA	44.858872	-66.981632	44.858872	1982	1982	Kelly and Stevenson, 1985	Compiled for this study
Clupeiformes	Clupeidae	Clupea harengus	139.2666793	55651.5436	Number of eggs	4.936390651	10.92686509	Lubec, Maine, USA	44.858872	-66.981632	44.858872	1982	1982	Kelly and Stevenson, 1985	Compiled for this study
Clupeiformes	Clupeidae	Clupea harengus	147.8876803	56010.8942	Number of eggs	4.996453069	10.93330149	Lubec, Maine, USA	44.858872	-66.981632	44.858872	1982	1982	Kelly and Stevenson, 1985	Compiled for this study
Clupeiformes	Clupeidae	Clupea harengus	165.0104192	57740.2689	Number of eggs	5.106008619	10.96371011	Lubec, Maine, USA	44.858872	-66.981632	44.858872	1982	1982	Kelly and Stevenson, 1985	Compiled for this study
Clupeiformes	Clupeidae	Clupea harengus	158.9245216	63806.4658	Number of eggs	5.068429383	11.06360981	Lubec, Maine, USA	44.858872	-66.981632	44.858872	1982	1982	Kelly and Stevenson, 1985	Compiled for this study
Clupeiformes	Clupeidae	Clupea harengus	173.9276589	63840.4243	Number of eggs	5.158639459	11.06414188	Lubec, Maine, USA	44.858872	-66.981632	44.858872	1982	1982	Kelly and Stevenson, 1985	Compiled for this study
Clupeiformes	Clupeidae	Clupea harengus	165.0048533	64158.27	Number of eggs	5.105974887	11.06910828	Lubec, Maine, USA	44.858872	-66.981632	44.858872	1982	1982	Kelly and Stevenson, 1985	Compiled for this study
Clupeiformes	Clupeidae	Clupea harengus	156.3951312	66333.958	Number of eggs	5.052385697	11.10245723	Lubec, Maine, USA	44.858872	-66.981632	44.858872	1982	1982	Kelly and Stevenson, 1985	Compiled for this study
Clupeiformes	Clupeidae	Clupea harengus	177.1311826	68745.3799	Number of eggs	5.176890603	11.13816481	Lubec, Maine, USA	44.858872	-66.981632	44.858872	1982	1982	Kelly and Stevenson, 1985	Compiled for this study
Clupeiformes	Clupeidae	Clupea harengus	167.3780881	70412.7665	Number of eggs	5.120255254	11.16212987	Lubec, Maine, USA	44.858872	-66.981632	44.858872	1982	1982	Kelly and Stevenson, 1985	Compiled for this study
Clupeiformes	Clupeidae	Clupea harengus	173.6740052	71946.834	Number of eggs	5.157180009	11.18368271	Lubec, Maine, USA	44.858872	-66.981632	44.858872	1982	1982	Kelly and Stevenson, 1985	Compiled for this study
Clupeiformes	Clupeidae	Clupea harengus	165.4691166	73110.7706	Number of eggs	5.108784571	11.19973098	Lubec, Maine, USA	44.858872	-66.981632	44.858872	1982	1982	Kelly and Stevenson, 1985	Compiled for this study
Clupeiformes	Clupeidae	Clupea harengus	201.5421009	74200.6808	Number of eggs	5.305998297	11.2145286	Lubec, Maine, USA	44.858872	-66.981632	44.858872	1982	1982	Kelly and Stevenson, 1985	Compiled for this study
Clupeiformes	Clupeidae	Clupea harengus	179.8743467	74324.8364	Number of eggs	5.192258533	11.21620045	Lubec, Maine, USA	44.858872	-66.981632	44.858872	1982	1982	Kelly and Stevenson, 1985	Compiled for this study
Clupeiformes	Clupeidae	Clupea harengus	232.5872866	74428.3294	Number of eggs	5.449265581	11.21759192	Lubec, Maine, USA	44.858872	-66.981632	44.858872	1982	1982	Kelly and Stevenson, 1985	Compiled for this study
Clupeiformes	Clupeidae	Clupea harengus	216.2607712	74735.9335	Number of eggs	5.376484954	11.22171629	Lubec, Maine, USA	44.858872	-66.981632	44.858872	1982	1982	Kelly and Stevenson, 1985	Compiled for this study
Clupeiformes	Clupeidae	Clupea harengus	187.5103007	76367.7444	Number of eggs	5.233833781	11.24331569	Lubec, Maine, USA	44.858872	-66.981632	44.858872	1982	1982	Kelly and Stevenson, 1985	Compiled for this study
Clupeiformes	Clupeidae	Clupea harengus	179.1182116	77532.2199	Number of eggs	5.188045988	11.25844887	Lubec, Maine, USA	44.858872	-66.981632	44.858872	1982	1982	Kelly and Stevenson, 1985	Compiled for this study
Clupeiformes	Clupeidae	Clupea harengus	238.6090985	78661.479	Number of eggs	5.474826642	11.27290885	Lubec, Maine, USA	44.858872	-66.981632	44.858872	1982	1982	Kelly and Stevenson, 1985	Compiled for this study
Clupeiformes	Clupeidae	Clupea harengus	189.5813245	79749.9519	Number of eggs	5.244818085	11.28665142	Lubec, Maine, USA	44.858872	-66.981632	44.858872	1982	1982	Kelly and Stevenson, 1985	Compiled for this study
Clupeiformes	Clupeidae	Clupea harengus	218.251894	79806.5495	Number of eggs	5.385649873	11.28736085	Lubec, Maine, USA	44.858872	-66.981632	44.858872	1982	1982	Kelly and Stevenson, 1985	Compiled for this study
Clupeiformes	Clupeidae	Clupea harengus	198.8314728	83315.6078	Number of eggs	5.292457596	11.33039118	Lubec, Maine, USA	44.858872	-66.981632	44.858872	1982	1982	Kelly and Stevenson, 1985	Compiled for this study
Clupeiformes	Clupeidae	Clupea harengus	184.6746916	86664.3958	Number of eggs	5.218595853	11.36979842	Lubec, Maine, USA	44.858872	-66.981632	44.858872	1982	1982	Kelly and Stevenson, 1985	Compiled for this study
Clupeiformes	Clupeidae	Clupea harengus	275.982609	88182.6519	Number of eggs	5.620337853	11.38716553	Lubec, Maine, USA	44.858872	-66.981632	44.858872	1982	1982	Kelly and Stevenson, 1985	Compiled for this study
Clupeiformes	Clupeidae	Clupea harengus	192.9744886	88201.6975	Number of eggs	5.262557997	11.38738149	Lubec, Maine, USA	44.858872	-66.981632	44.858872	1982	1982	Kelly and Stevenson, 1985	Compiled for this study
Clupeiformes	Clupeidae	Clupea harengus	224.0142883	89951.016	Number of eggs	5.411709837	11.40702053	Lubec, Maine, USA	44.858872	-66.981632	44.858872	1982	1982	Kelly and Stevenson, 1985	Compiled for this study
Clupeiformes	Clupeidae	Clupea harengus	211.9987839	95333.0094	Number of eggs	5.356580538	11.4651314	Lubec, Maine, USA	44.858872	-66.981632	44.858872	1982	1982	Kelly and Stevenson, 1985	Compiled for this study
Clupeiformes	Clupeidae	Clupea harengus	233.7523312	101280	Number of eggs	5.454262141	11.52564424	Lubec, Maine, USA	44.858872	-66.981632	44.858872	1982	1982	Kelly and Stevenson, 1985	Compiled for this study
Clupeiformes	Clupeidae	Clupea harengus	222.257651	101430	Number of eggs	5.403837299	11.52712418	Lubec, Maine, USA	44.858872	-66.981632	44.858872	1982	1982	Kelly and Stevenson, 1985	Compiled for this study
Clupeiformes	Clupeidae	Clupea harengus	243.7824061	104170	Number of eggs	5.496276049	11.55377946	Lubec, Maine, USA	44.858872	-66.981632	44.858872	1982	1982	Kelly and Stevenson, 1985	Compiled for this study
Clupeiformes	Clupeidae	Clupea harengus	241.0125313	107380	Number of eggs	5.484848929	11.58412922	Lubec, Maine, USA	44.858872	-66.981632	44.858872	1982	1982	Kelly and Stevenson, 1985	Compiled for this study
Clupeiformes	Clupeidae	Clupea harengus	199.8814831	108150	Number of eggs	5.297724606	11.59127443	Lubec, Maine, USA	44.858872	-66.981632	44.858872	1982	1982	Kelly and Stevenson, 1985	Compiled for this study
Clupeiformes	Clupeidae	Clupea harengus	256.6423463	108760	Number of eggs	5.547683467	11.5968989	Lubec, Maine, USA	44.858872	-66.981632	44.858872	1982	1982	Kelly and Stevenson, 1985	Compiled for this study
Clupeiformes	Clupeidae	Clupea harengus	290.2847385	109150	Number of eggs	5.670862298	11.60047836	Lubec, Maine, USA	44.858872	-66.981632	44.858872	1982	1982	Kelly and Stevenson, 1985	Compiled for this study
Clupeiformes	Clupeidae	Clupea harengus	210.0246429	109180	Number of eggs	5.347224871	11.60075318	Lubec, Maine, USA	44.858872	-66.981632	44.858872	1982	1982	Kelly and Stevenson, 1985	Compiled for this study
Clupeiformes	Clupeidae	Clupea harengus	214.5189553	110030	Number of eggs	5.368398104	11.60850833	Lubec, Maine, USA	44.858872	-66.981632	44.858872	1982	1982	Kelly and Stevenson, 1985	Compiled for this study
Clupeiformes	Clupeidae	Clupea harengus	222.2463043	110220	Number of eggs	5.403786246	11.61023365	Lubec, Maine, USA	44.858872	-66.981632	44.858872	1982	1982	Kelly and Stevenson, 1985	Compiled for this study
Clupeiformes	Clupeidae	Clupea harengus	251.2508347	110940	Number of eggs	5.526451782	11.61674479	Lubec, Maine, USA	44.858872	-66.981632	44.858872	1982	1982	Kelly and Stevenson, 1985	Compiled for this study
Clupeiformes	Clupeidae	Clupea harengus	196.1247574	111680	Number of eggs	5.278750974	11.62339292	Lubec, Maine, USA	44.858872	-66.981632	44.858872	1982	1982	Kelly and Stevenson, 1985	Compiled for this study
Clupeiformes	Clupeidae	Clupea harengus	241.3147066	111770	Number of eggs	5.486101918	11.62419847	Lubec, Maine, USA	44.858872	-66.981632	44.858872	1982	1982	Kelly and Stevenson, 1985	Compiled for this study
Clupeiformes	Clupeidae	Clupea harengus	263.7285984	112310	Number of eggs	5.574920538	11.62901818	Lubec, Maine, USA	44.858872	-66.981632	44.858872	1982	1982	Kelly and Stevenson, 1985	Compiled for this study
Clupeiformes	Clupeidae	Clupea harengus	226.0326889	112420	Number of eggs	5.42067963	11.62999714	Lubec, Maine, USA	44.858872	-66.981632	44.858872	1982	1982	Kelly and Stevenson, 1985	Compiled for this study
Clupeiformes	Clupeidae	Clupea harengus	222.2417657	114270	Number of eggs	5.403765824	11.64631935	Lubec, Maine, USA	44.858872	-66.981632	44.858872	1982	1982	Kelly and Stevenson, 1985	Compiled for this study
Clupeiformes	Clupeidae	Clupea harengus	228.3798782	116310	Number of eggs	5.431010375	11.66401432	Lubec, Maine, USA	44.858872	-66.981632	44.858872	1982	1982	Kelly and Stevenson, 1985	Compiled for this study
Clupeiformes	Clupeidae	Clupea harengus	235.8343064	118180	Number of eggs	5.463129467	11.67996416	Lubec, Maine, USA	44.858872	-66.981632	44.858872	1982	1982	Kelly and Stevenson, 1985	Compiled for this study
Clupeiformes	Clupeidae	Clupea harengus	222.8163932	119170	Number of eggs	5.406348083	11.68830632	Lubec, Maine, USA	44.858872	-66.981632	44.858872	1982	1982	Kelly and Stevenson, 1985	Compiled for this study
Clupeiformes	Clupeidae	Clupea harengus	231.9349921	119350	Number of eggs	5.446457126	11.68981563	Lubec, Maine, USA	44.858872	-66.981632	44.858872	1982	1982	Kelly and Stevenson, 1985	Compiled for this study
Clupeiformes	Clupeidae	Clupea harengus	237.6461086	120040	Number of eggs	5.470782628	11.6955803	Lubec, Maine, USA	44.858872	-66.981632	44.858872	1982	1982	Kelly and Stevenson, 1985	Compiled for this study
Clupeiformes	Clupeidae	Clupea harengus	238.8591926	121560	Number of eggs	5.475874226	11.70816325	Lubec, Maine, USA	44.858872	-66.981632	44.858872	1982	1982	Kelly and Stevenson, 1985	Compiled for this study
Clupeiformes	Clupeidae	Clupea harengus	296.5583551	122330	Number of eggs	5.692244012	11.71447759	Lubec, Maine, USA	44.858872	-66.981632	44.858872	1982	1982	Kelly and Stevenson, 1985	Compiled for this study
Clupeiformes	Clupeidae	Clupea harengus	289.5703425	123000	Number of eggs	5.668398247	11.71993963	Lubec, Maine, USA	44.858872	-66.981632	44.858872	1982	1982	Kelly and Stevenson, 1985	Compiled for this study
Clupeiformes	Clupeidae	Clupea harengus	261.118263	124300	Number of eggs	5.56497342	11.73045328	Lubec, Maine, USA	44.858872	-66.981632	44.858872	1982	1982	Kelly and Stevenson, 1985	Compiled for this study
Clupeiformes	Clupeidae	Clupea harengus	238.2473713	124600	Number of eggs	5.473309509	11.73286389	Lubec, Maine, USA	44.858872	-66.981632	44.858872	1982	1982	Kelly and Stevenson, 1985	Compiled for this study
Clupeiformes	Clupeidae	Clupea harengus	247.4756017	124620	Number of eggs	5.511311998	11.73302439	Lubec, Maine, USA	44.858872	-66.981632	44.858872	1982	1982	Kelly and Stevenson, 1985	Compiled for this study
Clupeiformes	Clupeidae	Clupea harengus	242.831837	125120	Number of eggs	5.492369175	11.73702856	Lubec, Maine, USA	44.858872	-66.981632	44.858872	1982	1982	Kelly and Stevenson, 1985	Compiled for this study
Clupeiformes	Clupeidae	Clupea harengus	251.2335758	125130	Number of eggs	5.526383087	11.73710848	Lubec, Maine, USA	44.858872	-66.981632	44.858872	1982	1982	Kelly and Stevenson, 1985	Compiled for this study
Clupeiformes	Clupeidae	Clupea harengus	232.8237275	125440	Number of eggs	5.450281633	11.73958284	Lubec, Maine, USA	44.858872	-66.981632	44.858872	1982	1982	Kelly and Stevenson, 1985	Compiled for this study
Clupeiformes	Clupeidae	Clupea harengus	277.9472591	126020	Number of eggs	5.62743138	11.7441959	Lubec, Maine, USA	44.858872	-66.981632	44.858872	1982	1982	Kelly and Stevenson, 1985	Compiled for this study
Clupeiformes	Clupeidae	Clupea harengus	245.2978722	126640	Number of eggs	5.502473277	11.74910369	Lubec, Maine, USA	44.858872	-66.981632	44.858872	1982	1982	Kelly and Stevenson, 1985	Compiled for this study
Clupeiformes	Clupeidae	Clupea harengus	260.7919407	127000	Number of eggs	5.563722927	11.75194237	Lubec, Maine, USA	44.858872	-66.981632	44.858872	1982	1982	Kelly and Stevenson, 1985	Compiled for this study
Clupeiformes	Clupeidae	Clupea harengus	231.3282339	127800	Number of eggs	5.443837628	11.75822182	Lubec, Maine, USA	44.858872	-66.981632	44.858872	1982	1982	Kelly and Stevenson, 1985	Compiled for this study
Clupeiformes	Clupeidae	Clupea harengus	277.6068531	128040	Number of eggs	5.626205915	11.76009799	Lubec, Maine, USA	44.858872	-66.981632	44.858872	1982	1982	Kelly and Stevenson, 1985	Compiled for this study
Clupeiformes	Clupeidae	Clupea harengus	251.5443586	128340	Number of eggs	5.52761935	11.76243827	Lubec, Maine, USA	44.858872	-66.981632	44.858872	1982	1982	Kelly and Stevenson, 1985	Compiled for this study
Clupeiformes	Clupeidae	Clupea harengus	258.8599241	128690	Number of eggs	5.556287082	11.76516169	Lubec, Maine, USA	44.858872	-66.981632	44.858872	1982	1982	Kelly and Stevenson, 1985	Compiled for this study
Clupeiformes	Clupeidae	Clupea harengus	224.2562153	130490	Number of eggs	5.412789216	11.77905187	Lubec, Maine, USA	44.858872	-66.981632	44.858872	1982	1982	Kelly and Stevenson, 1985	Compiled for this study
Clupeiformes	Clupeidae	Clupea harengus	247.7783481	130530	Number of eggs	5.512534589	11.77935836	Lubec, Maine, USA	44.858872	-66.981632	44.858872	1982	1982	Kelly and Stevenson, 1985	Compiled for this study
Clupeiformes	Clupeidae	Clupea harengus	238.2402357	130680	Number of eggs	5.473279558	11.78050687	Lubec, Maine, USA	44.858872	-66.981632	44.858872	1982	1982	Kelly and Stevenson, 1985	Compiled for this study
Clupeiformes	Clupeidae	Clupea harengus	282.0008573	132610	Number of eggs	5.641910111	11.79516777	Lubec, Maine, USA	44.858872	-66.981632	44.858872	1982	1982	Kelly and Stevenson, 1985	Compiled for this study
Clupeiformes	Clupeidae	Clupea harengus	266.63877	133430	Number of eggs	5.585894821	11.80133227	Lubec, Maine, USA	44.858872	-66.981632	44.858872	1982	1982	Kelly and Stevenson, 1985	Compiled for this study
Clupeiformes	Clupeidae	Clupea harengus	229.2454776	133540	Number of eggs	5.434793384	11.80215634	Lubec, Maine, USA	44.858872	-66.981632	44.858872	1982	1982	Kelly and Stevenson, 1985	Compiled for this study
Clupeiformes	Clupeidae	Clupea harengus	201.7460809	133820	Number of eggs	5.307009881	11.80425089	Lubec, Maine, USA	44.858872	-66.981632	44.858872	1982	1982	Kelly and Stevenson, 1985	Compiled for this study
Clupeiformes	Clupeidae	Clupea harengus	216.4747099	134020	Number of eggs	5.377473727	11.80574432	Lubec, Maine, USA	44.858872	-66.981632	44.858872	1982	1982	Kelly and Stevenson, 1985	Compiled for this study
Clupeiformes	Clupeidae	Clupea harengus	300.7848211	134160	Number of eggs	5.706395129	11.8067884	Lubec, Maine, USA	44.858872	-66.981632	44.858872	1982	1982	Kelly and Stevenson, 1985	Compiled for this study
Clupeiformes	Clupeidae	Clupea harengus	236.7189046	134220	Number of eggs	5.466873381	11.80723552	Lubec, Maine, USA	44.858872	-66.981632	44.858872	1982	1982	Kelly and Stevenson, 1985	Compiled for this study
Clupeiformes	Clupeidae	Clupea harengus	241.5907251	134230	Number of eggs	5.487245076	11.80731003	Lubec, Maine, USA	44.858872	-66.981632	44.858872	1982	1982	Kelly and Stevenson, 1985	Compiled for this study
Clupeiformes	Clupeidae	Clupea harengus	260.7818266	134600	Number of eggs	5.563684144	11.8100627	Lubec, Maine, USA	44.858872	-66.981632	44.858872	1982	1982	Kelly and Stevenson, 1985	Compiled for this study
Clupeiformes	Clupeidae	Clupea harengus	248.0862341	135260	Number of eggs	5.513776404	11.81495413	Lubec, Maine, USA	44.858872	-66.981632	44.858872	1982	1982	Kelly and Stevenson, 1985	Compiled for this study
Clupeiformes	Clupeidae	Clupea harengus	258.2038439	135950	Number of eggs	5.553749366	11.82004245	Lubec, Maine, USA	44.858872	-66.981632	44.858872	1982	1982	Kelly and Stevenson, 1985	Compiled for this study
Clupeiformes	Clupeidae	Clupea harengus	263.3720718	136130	Number of eggs	5.573567754	11.82136559	Lubec, Maine, USA	44.858872	-66.981632	44.858872	1982	1982	Kelly and Stevenson, 1985	Compiled for this study
Clupeiformes	Clupeidae	Clupea harengus	226.588633	136740	Number of eggs	5.423136184	11.82583659	Lubec, Maine, USA	44.858872	-66.981632	44.858872	1982	1982	Kelly and Stevenson, 1985	Compiled for this study
Clupeiformes	Clupeidae	Clupea harengus	242.5091192	137270	Number of eggs	5.491039315	11.82970507	Lubec, Maine, USA	44.858872	-66.981632	44.858872	1982	1982	Kelly and Stevenson, 1985	Compiled for this study
Clupeiformes	Clupeidae	Clupea harengus	210.2715474	137380	Number of eggs	5.348399778	11.83050609	Lubec, Maine, USA	44.858872	-66.981632	44.858872	1982	1982	Kelly and Stevenson, 1985	Compiled for this study
Clupeiformes	Clupeidae	Clupea harengus	273.2411248	137500	Number of eggs	5.610354646	11.8313792	Lubec, Maine, USA	44.858872	-66.981632	44.858872	1982	1982	Kelly and Stevenson, 1985	Compiled for this study
Clupeiformes	Clupeidae	Clupea harengus	253.1096077	137970	Number of eggs	5.533822627	11.83479155	Lubec, Maine, USA	44.858872	-66.981632	44.858872	1982	1982	Kelly and Stevenson, 1985	Compiled for this study
Clupeiformes	Clupeidae	Clupea harengus	287.4720999	138190	Number of eggs	5.661125812	11.83638483	Lubec, Maine, USA	44.858872	-66.981632	44.858872	1982	1982	Kelly and Stevenson, 1985	Compiled for this study
Clupeiformes	Clupeidae	Clupea harengus	217.3251906	138240	Number of eggs	5.381394806	11.83674658	Lubec, Maine, USA	44.858872	-66.981632	44.858872	1982	1982	Kelly and Stevenson, 1985	Compiled for this study
Clupeiformes	Clupeidae	Clupea harengus	264.6698645	139000	Number of eggs	5.578483255	11.84222921	Lubec, Maine, USA	44.858872	-66.981632	44.858872	1982	1982	Kelly and Stevenson, 1985	Compiled for this study
Clupeiformes	Clupeidae	Clupea harengus	241.2787199	139130	Number of eggs	5.485952779	11.84316403	Lubec, Maine, USA	44.858872	-66.981632	44.858872	1982	1982	Kelly and Stevenson, 1985	Compiled for this study
Clupeiformes	Clupeidae	Clupea harengus	245.2833168	139140	Number of eggs	5.502413938	11.8432359	Lubec, Maine, USA	44.858872	-66.981632	44.858872	1982	1982	Kelly and Stevenson, 1985	Compiled for this study
Clupeiformes	Clupeidae	Clupea harengus	274.5715877	141040	Number of eggs	5.61521202	11.85679882	Lubec, Maine, USA	44.858872	-66.981632	44.858872	1982	1982	Kelly and Stevenson, 1985	Compiled for this study
Clupeiformes	Clupeidae	Clupea harengus	278.9384144	141050	Number of eggs	5.630991021	11.85686972	Lubec, Maine, USA	44.858872	-66.981632	44.858872	1982	1982	Kelly and Stevenson, 1985	Compiled for this study
Clupeiformes	Clupeidae	Clupea harengus	241.2763209	141330	Number of eggs	5.485942836	11.85885286	Lubec, Maine, USA	44.858872	-66.981632	44.858872	1982	1982	Kelly and Stevenson, 1985	Compiled for this study
Clupeiformes	Clupeidae	Clupea harengus	265.9719757	141370	Number of eggs	5.583390949	11.85913585	Lubec, Maine, USA	44.858872	-66.981632	44.858872	1982	1982	Kelly and Stevenson, 1985	Compiled for this study
Clupeiformes	Clupeidae	Clupea harengus	260.4507362	141870	Number of eggs	5.562413731	11.86266642	Lubec, Maine, USA	44.858872	-66.981632	44.858872	1982	1982	Kelly and Stevenson, 1985	Compiled for this study
Clupeiformes	Clupeidae	Clupea harengus	235.5013893	143000	Number of eggs	5.461716813	11.87059991	Lubec, Maine, USA	44.858872	-66.981632	44.858872	1982	1982	Kelly and Stevenson, 1985	Compiled for this study
Clupeiformes	Clupeidae	Clupea harengus	253.7320868	143040	Number of eggs	5.536278934	11.87087959	Lubec, Maine, USA	44.858872	-66.981632	44.858872	1982	1982	Kelly and Stevenson, 1985	Compiled for this study
Clupeiformes	Clupeidae	Clupea harengus	261.4144684	144740	Number of eggs	5.566107149	11.88269431	Lubec, Maine, USA	44.858872	-66.981632	44.858872	1982	1982	Kelly and Stevenson, 1985	Compiled for this study
Clupeiformes	Clupeidae	Clupea harengus	307.2133342	145150	Number of eggs	5.727542406	11.88552297	Lubec, Maine, USA	44.858872	-66.981632	44.858872	1982	1982	Kelly and Stevenson, 1985	Compiled for this study
Clupeiformes	Clupeidae	Clupea harengus	256.2748367	146930	Number of eggs	5.546250449	11.89771156	Lubec, Maine, USA	44.858872	-66.981632	44.858872	1982	1982	Kelly and Stevenson, 1985	Compiled for this study
Clupeiformes	Clupeidae	Clupea harengus	245.8927166	147080	Number of eggs	5.504895329	11.89873194	Lubec, Maine, USA	44.858872	-66.981632	44.858872	1982	1982	Kelly and Stevenson, 1985	Compiled for this study
Clupeiformes	Clupeidae	Clupea harengus	261.4094032	147610	Number of eggs	5.566087773	11.90232894	Lubec, Maine, USA	44.858872	-66.981632	44.858872	1982	1982	Kelly and Stevenson, 1985	Compiled for this study
Clupeiformes	Clupeidae	Clupea harengus	278.2536016	147980	Number of eggs	5.628532934	11.90483241	Lubec, Maine, USA	44.858872	-66.981632	44.858872	1982	1982	Kelly and Stevenson, 1985	Compiled for this study
Clupeiformes	Clupeidae	Clupea harengus	290.5757272	148160	Number of eggs	5.671864221	11.90604805	Lubec, Maine, USA	44.858872	-66.981632	44.858872	1982	1982	Kelly and Stevenson, 1985	Compiled for this study
Clupeiformes	Clupeidae	Clupea harengus	248.3796993	149110	Number of eggs	5.514958621	11.91243957	Lubec, Maine, USA	44.858872	-66.981632	44.858872	1982	1982	Kelly and Stevenson, 1985	Compiled for this study
Clupeiformes	Clupeidae	Clupea harengus	253.4095581	150300	Number of eggs	5.535006987	11.92038858	Lubec, Maine, USA	44.858872	-66.981632	44.858872	1982	1982	Kelly and Stevenson, 1985	Compiled for this study
Clupeiformes	Clupeidae	Clupea harengus	299.6973251	150370	Number of eggs	5.702773049	11.9208542	Lubec, Maine, USA	44.858872	-66.981632	44.858872	1982	1982	Kelly and Stevenson, 1985	Compiled for this study
Clupeiformes	Clupeidae	Clupea harengus	218.166723	150910	Number of eggs	5.385259555	11.92443891	Lubec, Maine, USA	44.858872	-66.981632	44.858872	1982	1982	Kelly and Stevenson, 1985	Compiled for this study
Clupeiformes	Clupeidae	Clupea harengus	283.3386033	151020	Number of eggs	5.646642661	11.92516756	Lubec, Maine, USA	44.858872	-66.981632	44.858872	1982	1982	Kelly and Stevenson, 1985	Compiled for this study
Clupeiformes	Clupeidae	Clupea harengus	240.0405963	151120	Number of eggs	5.48080806	11.9258295	Lubec, Maine, USA	44.858872	-66.981632	44.858872	1982	1982	Kelly and Stevenson, 1985	Compiled for this study
Clupeiformes	Clupeidae	Clupea harengus	221.0389904	152440	Number of eggs	5.398339113	11.93452635	Lubec, Maine, USA	44.858872	-66.981632	44.858872	1982	1982	Kelly and Stevenson, 1985	Compiled for this study
Clupeiformes	Clupeidae	Clupea harengus	278.5813236	152700	Number of eggs	5.629710022	11.93623049	Lubec, Maine, USA	44.858872	-66.981632	44.858872	1982	1982	Kelly and Stevenson, 1985	Compiled for this study
Clupeiformes	Clupeidae	Clupea harengus	282.6518395	152880	Number of eggs	5.644215891	11.93740858	Lubec, Maine, USA	44.858872	-66.981632	44.858872	1982	1982	Kelly and Stevenson, 1985	Compiled for this study
Clupeiformes	Clupeidae	Clupea harengus	312.278013	153260	Number of eggs	5.743893858	11.9398911	Lubec, Maine, USA	44.858872	-66.981632	44.858872	1982	1982	Kelly and Stevenson, 1985	Compiled for this study
Clupeiformes	Clupeidae	Clupea harengus	256.2648414	153680	Number of eggs	5.546211446	11.9426278	Lubec, Maine, USA	44.858872	-66.981632	44.858872	1982	1982	Kelly and Stevenson, 1985	Compiled for this study
Clupeiformes	Clupeidae	Clupea harengus	258.8221879	153850	Number of eggs	5.556141293	11.94373338	Lubec, Maine, USA	44.858872	-66.981632	44.858872	1982	1982	Kelly and Stevenson, 1985	Compiled for this study
Clupeiformes	Clupeidae	Clupea harengus	271.55625	154210	Number of eggs	5.6041693	11.94607059	Lubec, Maine, USA	44.858872	-66.981632	44.858872	1982	1982	Kelly and Stevenson, 1985	Compiled for this study
Clupeiformes	Clupeidae	Clupea harengus	238.2093163	154330	Number of eggs	5.473149767	11.94684845	Lubec, Maine, USA	44.858872	-66.981632	44.858872	1982	1982	Kelly and Stevenson, 1985	Compiled for this study
Clupeiformes	Clupeidae	Clupea harengus	274.8858898	154390	Number of eggs	5.616356065	11.94723715	Lubec, Maine, USA	44.858872	-66.981632	44.858872	1982	1982	Kelly and Stevenson, 1985	Compiled for this study
Clupeiformes	Clupeidae	Clupea harengus	295.453711	155260	Number of eggs	5.688512178	11.95285641	Lubec, Maine, USA	44.858872	-66.981632	44.858872	1982	1982	Kelly and Stevenson, 1985	Compiled for this study
Clupeiformes	Clupeidae	Clupea harengus	241.5643141	155680	Number of eggs	5.487135749	11.9555579	Lubec, Maine, USA	44.858872	-66.981632	44.858872	1982	1982	Kelly and Stevenson, 1985	Compiled for this study
Clupeiformes	Clupeidae	Clupea harengus	254.03502	155870	Number of eggs	5.537472132	11.95677761	Lubec, Maine, USA	44.858872	-66.981632	44.858872	1982	1982	Kelly and Stevenson, 1985	Compiled for this study
Clupeiformes	Clupeidae	Clupea harengus	248.3699134	156030	Number of eggs	5.514919221	11.95780358	Lubec, Maine, USA	44.858872	-66.981632	44.858872	1982	1982	Kelly and Stevenson, 1985	Compiled for this study
Clupeiformes	Clupeidae	Clupea harengus	260.1073096	156390	Number of eggs	5.561094275	11.96010817	Lubec, Maine, USA	44.858872	-66.981632	44.858872	1982	1982	Kelly and Stevenson, 1985	Compiled for this study
Clupeiformes	Clupeidae	Clupea harengus	271.548454	157250	Number of eggs	5.604140591	11.96559217	Lubec, Maine, USA	44.858872	-66.981632	44.858872	1982	1982	Kelly and Stevenson, 1985	Compiled for this study
Clupeiformes	Clupeidae	Clupea harengus	292.3012203	157620	Number of eggs	5.677784847	11.96794235	Lubec, Maine, USA	44.858872	-66.981632	44.858872	1982	1982	Kelly and Stevenson, 1985	Compiled for this study
Clupeiformes	Clupeidae	Clupea harengus	279.9293049	159120	Number of eggs	5.634537089	11.97741391	Lubec, Maine, USA	44.858872	-66.981632	44.858872	1982	1982	Kelly and Stevenson, 1985	Compiled for this study
Clupeiformes	Clupeidae	Clupea harengus	292.9982779	159150	Number of eggs	5.680166732	11.97760243	Lubec, Maine, USA	44.858872	-66.981632	44.858872	1982	1982	Kelly and Stevenson, 1985	Compiled for this study
Clupeiformes	Clupeidae	Clupea harengus	254.0300519	159250	Number of eggs	5.537452575	11.97823057	Lubec, Maine, USA	44.858872	-66.981632	44.858872	1982	1982	Kelly and Stevenson, 1985	Compiled for this study
Clupeiformes	Clupeidae	Clupea harengus	263.9911084	159610	Number of eggs	5.575915422	11.98048862	Lubec, Maine, USA	44.858872	-66.981632	44.858872	1982	1982	Kelly and Stevenson, 1985	Compiled for this study
Clupeiformes	Clupeidae	Clupea harengus	244.0192323	160250	Number of eggs	5.497247043	11.98449037	Lubec, Maine, USA	44.858872	-66.981632	44.858872	1982	1982	Kelly and Stevenson, 1985	Compiled for this study
Clupeiformes	Clupeidae	Clupea harengus	291.9462897	161510	Number of eggs	5.676569846	11.99232234	Lubec, Maine, USA	44.858872	-66.981632	44.858872	1982	1982	Kelly and Stevenson, 1985	Compiled for this study
Clupeiformes	Clupeidae	Clupea harengus	281.2816911	161660	Number of eggs	5.639356627	11.99325064	Lubec, Maine, USA	44.858872	-66.981632	44.858872	1982	1982	Kelly and Stevenson, 1985	Compiled for this study
Clupeiformes	Clupeidae	Clupea harengus	300.0335801	161860	Number of eggs	5.703894402	11.99448704	Lubec, Maine, USA	44.858872	-66.981632	44.858872	1982	1982	Kelly and Stevenson, 1985	Compiled for this study
Clupeiformes	Clupeidae	Clupea harengus	276.8873892	162330	Number of eggs	5.623610886	11.99738658	Lubec, Maine, USA	44.858872	-66.981632	44.858872	1982	1982	Kelly and Stevenson, 1985	Compiled for this study
Clupeiformes	Clupeidae	Clupea harengus	258.4902692	163650	Number of eggs	5.55485805	12.00548528	Lubec, Maine, USA	44.858872	-66.981632	44.858872	1982	1982	Kelly and Stevenson, 1985	Compiled for this study
Clupeiformes	Clupeidae	Clupea harengus	273.8705241	164010	Number of eggs	5.612655455	12.00768268	Lubec, Maine, USA	44.858872	-66.981632	44.858872	1982	1982	Kelly and Stevenson, 1985	Compiled for this study
Clupeiformes	Clupeidae	Clupea harengus	268.2385334	164340	Number of eggs	5.591876635	12.00969273	Lubec, Maine, USA	44.858872	-66.981632	44.858872	1982	1982	Kelly and Stevenson, 1985	Compiled for this study
Clupeiformes	Clupeidae	Clupea harengus	295.439955	165400	Number of eggs	5.688465618	12.01612206	Lubec, Maine, USA	44.858872	-66.981632	44.858872	1982	1982	Kelly and Stevenson, 1985	Compiled for this study
Clupeiformes	Clupeidae	Clupea harengus	270.8759707	165700	Number of eggs	5.601661043	12.0179342	Lubec, Maine, USA	44.858872	-66.981632	44.858872	1982	1982	Kelly and Stevenson, 1985	Compiled for this study
Clupeiformes	Clupeidae	Clupea harengus	272.5345465	167560	Number of eggs	5.607765382	12.02909678	Lubec, Maine, USA	44.858872	-66.981632	44.858872	1982	1982	Kelly and Stevenson, 1985	Compiled for this study
Clupeiformes	Clupeidae	Clupea harengus	241.2427368	167670	Number of eggs	5.485803633	12.02975304	Lubec, Maine, USA	44.858872	-66.981632	44.858872	1982	1982	Kelly and Stevenson, 1985	Compiled for this study
Clupeiformes	Clupeidae	Clupea harengus	274.8675489	168570	Number of eggs	5.616289341	12.03510637	Lubec, Maine, USA	44.858872	-66.981632	44.858872	1982	1982	Kelly and Stevenson, 1985	Compiled for this study
Clupeiformes	Clupeidae	Clupea harengus	246.7953371	169710	Number of eggs	5.508559398	12.04184638	Lubec, Maine, USA	44.858872	-66.981632	44.858872	1982	1982	Kelly and Stevenson, 1985	Compiled for this study
Clupeiformes	Clupeidae	Clupea harengus	279.9133895	170440	Number of eggs	5.634480232	12.04613861	Lubec, Maine, USA	44.858872	-66.981632	44.858872	1982	1982	Kelly and Stevenson, 1985	Compiled for this study
Clupeiformes	Clupeidae	Clupea harengus	307.8974613	170650	Number of eggs	5.72976681	12.04736995	Lubec, Maine, USA	44.858872	-66.981632	44.858872	1982	1982	Kelly and Stevenson, 1985	Compiled for this study
Clupeiformes	Clupeidae	Clupea harengus	265.60316	173460	Number of eggs	5.582003315	12.0637023	Lubec, Maine, USA	44.858872	-66.981632	44.858872	1982	1982	Kelly and Stevenson, 1985	Compiled for this study
Clupeiformes	Clupeidae	Clupea harengus	252.4238485	176140	Number of eggs	5.531109613	12.07903441	Lubec, Maine, USA	44.858872	-66.981632	44.858872	1982	1982	Kelly and Stevenson, 1985	Compiled for this study
Clupeiformes	Clupeidae	Clupea harengus	261.3739483	176150	Number of eggs	5.565952134	12.07909118	Lubec, Maine, USA	44.858872	-66.981632	44.858872	1982	1982	Kelly and Stevenson, 1985	Compiled for this study
Clupeiformes	Clupeidae	Clupea harengus	294.7169988	178910	Number of eggs	5.68601557	12.09463817	Lubec, Maine, USA	44.858872	-66.981632	44.858872	1982	1982	Kelly and Stevenson, 1985	Compiled for this study
Clupeiformes	Clupeidae	Clupea harengus	331.9721755	179130	Number of eggs	5.805051157	12.09586708	Lubec, Maine, USA	44.858872	-66.981632	44.858872	1982	1982	Kelly and Stevenson, 1985	Compiled for this study
Clupeiformes	Clupeidae	Clupea harengus	283.978279	182100	Number of eggs	5.648897753	12.11231127	Lubec, Maine, USA	44.858872	-66.981632	44.858872	1982	1982	Kelly and Stevenson, 1985	Compiled for this study
Clupeiformes	Clupeidae	Clupea harengus	250.2142609	183060	Number of eggs	5.522317594	12.11756925	Lubec, Maine, USA	44.858872	-66.981632	44.858872	1982	1982	Kelly and Stevenson, 1985	Compiled for this study
Clupeiformes	Clupeidae	Clupea harengus	266.8955302	185790	Number of eggs	5.586857309	12.13237228	Lubec, Maine, USA	44.858872	-66.981632	44.858872	1982	1982	Kelly and Stevenson, 1985	Compiled for this study
Clupeiformes	Clupeidae	Clupea harengus	354.4962573	187780	Number of eggs	5.870697788	12.14302634	Lubec, Maine, USA	44.858872	-66.981632	44.858872	1982	1982	Kelly and Stevenson, 1985	Compiled for this study
Clupeiformes	Clupeidae	Clupea harengus	277.5250922	187830	Number of eggs	5.625911351	12.14329258	Lubec, Maine, USA	44.858872	-66.981632	44.858872	1982	1982	Kelly and Stevenson, 1985	Compiled for this study
Clupeiformes	Clupeidae	Clupea harengus	341.1632266	188100	Number of eggs	5.832361033	12.14472902	Lubec, Maine, USA	44.858872	-66.981632	44.858872	1982	1982	Kelly and Stevenson, 1985	Compiled for this study
Clupeiformes	Clupeidae	Clupea harengus	361.293001	189310	Number of eggs	5.889689266	12.15114116	Lubec, Maine, USA	44.858872	-66.981632	44.858872	1982	1982	Kelly and Stevenson, 1985	Compiled for this study
Clupeiformes	Clupeidae	Clupea harengus	288.4346562	191230	Number of eggs	5.664468565	12.16123217	Lubec, Maine, USA	44.858872	-66.981632	44.858872	1982	1982	Kelly and Stevenson, 1985	Compiled for this study
Clupeiformes	Clupeidae	Clupea harengus	301.4062491	194960	Number of eggs	5.70845902	12.18054969	Lubec, Maine, USA	44.858872	-66.981632	44.858872	1982	1982	Kelly and Stevenson, 1985	Compiled for this study
Clupeiformes	Clupeidae	Clupea harengus	320.6764137	196010	Number of eggs	5.770432558	12.18592096	Lubec, Maine, USA	44.858872	-66.981632	44.858872	1982	1982	Kelly and Stevenson, 1985	Compiled for this study
Clupeiformes	Clupeidae	Clupea harengus	307.1314211	200880	Number of eggs	5.727275738	12.21046299	Lubec, Maine, USA	44.858872	-66.981632	44.858872	1982	1982	Kelly and Stevenson, 1985	Compiled for this study
Clupeiformes	Clupeidae	Clupea harengus	280.5425134	204220	Number of eggs	5.636725276	12.22695312	Lubec, Maine, USA	44.858872	-66.981632	44.858872	1982	1982	Kelly and Stevenson, 1985	Compiled for this study
Clupeiformes	Clupeidae	Clupea harengus	309.6520439	207640	Number of eggs	5.735449228	12.24356109	Lubec, Maine, USA	44.858872	-66.981632	44.858872	1982	1982	Kelly and Stevenson, 1985	Compiled for this study
Clupeiformes	Engraulidae	Engraulis anchoita	7.3103	1654.5442	Number of hydrated oocytes	1.989284313	7.411280842	Rio De La Plata	-34.947157	-57.24277	34.947157	1993	1993	Pajaro et al. 1997	Compiled for this study
Clupeiformes	Engraulidae	Engraulis anchoita	7.0546	2440.3071	Number of hydrated oocytes	1.953679886	7.799879171	Rio De La Plata	-34.947157	-57.24277	34.947157	1993	1993	Pajaro et al. 1997	Compiled for this study
Clupeiformes	Engraulidae	Engraulis anchoita	12.5805	2984.1746	Number of hydrated oocytes	2.532147996	8.001078472	Rio De La Plata	-34.947157	-57.24277	34.947157	1993	1993	Pajaro et al. 1997	Compiled for this study
Clupeiformes	Engraulidae	Engraulis anchoita	21.5632	3261.4747	Number of hydrated oocytes	3.070988158	8.089934734	Rio De La Plata	-34.947157	-57.24277	34.947157	1993	1993	Pajaro et al. 1997	Compiled for this study
Clupeiformes	Engraulidae	Engraulis anchoita	12.5785	3348.0655	Number of hydrated oocytes	2.531989007	8.116137995	Rio De La Plata	-34.947157	-57.24277	34.947157	1993	1993	Pajaro et al. 1997	Compiled for this study
Clupeiformes	Engraulidae	Engraulis anchoita	8.1798	3483.3338	Number of hydrated oocytes	2.1016677	8.155745103	Rio De La Plata	-34.947157	-57.24277	34.947157	1993	1993	Pajaro et al. 1997	Compiled for this study
Clupeiformes	Engraulidae	Engraulis anchoita	11.5091	3579.3235	Number of hydrated oocytes	2.443138027	8.182929095	Rio De La Plata	-34.947157	-57.24277	34.947157	1993	1993	Pajaro et al. 1997	Compiled for this study
Clupeiformes	Engraulidae	Engraulis anchoita	10.4408	3628.636	Number of hydrated oocytes	2.345721208	8.196612099	Rio De La Plata	-34.947157	-57.24277	34.947157	1993	1993	Pajaro et al. 1997	Compiled for this study
Clupeiformes	Engraulidae	Engraulis anchoita	9.4981	3679.2823	Number of hydrated oocytes	2.251091779	8.210472985	Rio De La Plata	-34.947157	-57.24277	34.947157	1993	1993	Pajaro et al. 1997	Compiled for this study
Clupeiformes	Engraulidae	Engraulis anchoita	8.4284	3971.1888	Number of hydrated oocytes	2.131606956	8.286820775	Rio De La Plata	-34.947157	-57.24277	34.947157	1993	1993	Pajaro et al. 1997	Compiled for this study
Clupeiformes	Engraulidae	Engraulis anchoita	14.0826	4031.2022	Number of hydrated oocytes	2.644939993	8.301819923	Rio De La Plata	-34.947157	-57.24277	34.947157	1993	1993	Pajaro et al. 1997	Compiled for this study
Clupeiformes	Engraulidae	Engraulis anchoita	11.7574	4127.827	Number of hydrated oocytes	2.46448283	8.325506397	Rio De La Plata	-34.947157	-57.24277	34.947157	1993	1993	Pajaro et al. 1997	Compiled for this study
Clupeiformes	Engraulidae	Engraulis anchoita	22.9386	4489.114	Number of hydrated oocytes	3.132821081	8.409410634	Rio De La Plata	-34.947157	-57.24277	34.947157	1993	1993	Pajaro et al. 1997	Compiled for this study
Clupeiformes	Engraulidae	Engraulis anchoita	10.9384	4543.6977	Number of hydrated oocytes	2.392279534	8.421496431	Rio De La Plata	-34.947157	-57.24277	34.947157	1993	1993	Pajaro et al. 1997	Compiled for this study
Clupeiformes	Engraulidae	Engraulis anchoita	9.049	5372.7718	Number of hydrated oocytes	2.202654254	8.589099218	Rio De La Plata	-34.947157	-57.24277	34.947157	1993	1993	Pajaro et al. 1997	Compiled for this study
Clupeiformes	Engraulidae	Engraulis anchoita	14.5768	5552.7485	Number of hydrated oocytes	2.679431224	8.622048309	Rio De La Plata	-34.947157	-57.24277	34.947157	1993	1993	Pajaro et al. 1997	Compiled for this study
Clupeiformes	Engraulidae	Engraulis anchoita	7.6644	5782.6411	Number of hydrated oocytes	2.036586231	8.662615795	Rio De La Plata	-34.947157	-57.24277	34.947157	1993	1993	Pajaro et al. 1997	Compiled for this study
Clupeiformes	Engraulidae	Engraulis anchoita	11.8737	5827.3178	Number of hydrated oocytes	2.47432587	8.670312105	Rio De La Plata	-34.947157	-57.24277	34.947157	1993	1993	Pajaro et al. 1997	Compiled for this study
Clupeiformes	Engraulidae	Engraulis anchoita	13.6953	5907.3039	Number of hydrated oocytes	2.617052708	8.683944813	Rio De La Plata	-34.947157	-57.24277	34.947157	1993	1993	Pajaro et al. 1997	Compiled for this study
Clupeiformes	Engraulidae	Engraulis anchoita	10.8041	6119.2243	Number of hydrated oocytes	2.379925692	8.719190619	Rio De La Plata	-34.947157	-57.24277	34.947157	1993	1993	Pajaro et al. 1997	Compiled for this study
Clupeiformes	Engraulidae	Engraulis anchoita	11.2432	6245.1889	Number of hydrated oocytes	2.419763501	8.73956667	Rio De La Plata	-34.947157	-57.24277	34.947157	1993	1993	Pajaro et al. 1997	Compiled for this study
Clupeiformes	Engraulidae	Engraulis anchoita	14.1945	6519.1231	Number of hydrated oocytes	2.652854566	8.782495152	Rio De La Plata	-34.947157	-57.24277	34.947157	1993	1993	Pajaro et al. 1997	Compiled for this study
Clupeiformes	Engraulidae	Engraulis anchoita	16.2019	7086.2974	Number of hydrated oocytes	2.785128519	8.865918255	Rio De La Plata	-34.947157	-57.24277	34.947157	1993	1993	Pajaro et al. 1997	Compiled for this study
Clupeiformes	Engraulidae	Engraulis anchoita	21.1005	7441.5514	Number of hydrated oocytes	3.049296737	8.914834628	Rio De La Plata	-34.947157	-57.24277	34.947157	1993	1993	Pajaro et al. 1997	Compiled for this study
Clupeiformes	Engraulidae	Engraulis anchoita	22.7957	7641.5009	Number of hydrated oocytes	3.126571922	8.941349316	Rio De La Plata	-34.947157	-57.24277	34.947157	1993	1993	Pajaro et al. 1997	Compiled for this study
Clupeiformes	Engraulidae	Engraulis anchoita	20.1544	8098.6824	Number of hydrated oocytes	3.003422627	8.999456661	Rio De La Plata	-34.947157	-57.24277	34.947157	1993	1993	Pajaro et al. 1997	Compiled for this study
Clupeiformes	Engraulidae	Engraulis anchoita	17.8923	8135.3255	Number of hydrated oocytes	2.884370453	9.003971031	Rio De La Plata	-34.947157	-57.24277	34.947157	1993	1993	Pajaro et al. 1997	Compiled for this study
Clupeiformes	Engraulidae	Engraulis anchoita	23.734	8379.2847	Number of hydrated oocytes	3.166908619	9.033517832	Rio De La Plata	-34.947157	-57.24277	34.947157	1993	1993	Pajaro et al. 1997	Compiled for this study
Clupeiformes	Engraulidae	Engraulis anchoita	16.1945	8420.5638	Number of hydrated oocytes	2.784671678	9.038432065	Rio De La Plata	-34.947157	-57.24277	34.947157	1993	1993	Pajaro et al. 1997	Compiled for this study
Clupeiformes	Engraulidae	Engraulis anchoita	20.4662	8526.5556	Number of hydrated oocytes	3.018774745	9.050940761	Rio De La Plata	-34.947157	-57.24277	34.947157	1993	1993	Pajaro et al. 1997	Compiled for this study
Clupeiformes	Engraulidae	Engraulis anchoita	15.0624	8651.155	Number of hydrated oocytes	2.712201572	9.065448117	Rio De La Plata	-34.947157	-57.24277	34.947157	1993	1993	Pajaro et al. 1997	Compiled for this study
Clupeiformes	Engraulidae	Engraulis anchoita	24.2346	8748.5101	Number of hydrated oocytes	3.187781364	9.076638691	Rio De La Plata	-34.947157	-57.24277	34.947157	1993	1993	Pajaro et al. 1997	Compiled for this study
Clupeiformes	Engraulidae	Engraulis anchoita	14.4953	8948.396	Number of hydrated oocytes	2.673824459	9.099229577	Rio De La Plata	-34.947157	-57.24277	34.947157	1993	1993	Pajaro et al. 1997	Compiled for this study
Clupeiformes	Engraulidae	Engraulis anchoita	22.1601	8969.099	Number of hydrated oocytes	3.098293375	9.101540504	Rio De La Plata	-34.947157	-57.24277	34.947157	1993	1993	Pajaro et al. 1997	Compiled for this study
Clupeiformes	Engraulidae	Engraulis anchoita	16.0649	9147.0118	Number of hydrated oocytes	2.776636768	9.121182526	Rio De La Plata	-34.947157	-57.24277	34.947157	1993	1993	Pajaro et al. 1997	Compiled for this study
Clupeiformes	Engraulidae	Engraulis anchoita	14.9337	9195.6576	Number of hydrated oocytes	2.703620404	9.126486652	Rio De La Plata	-34.947157	-57.24277	34.947157	1993	1993	Pajaro et al. 1997	Compiled for this study
Clupeiformes	Engraulidae	Engraulis anchoita	23.9803	9291.6791	Number of hydrated oocytes	3.17723266	9.136874558	Rio De La Plata	-34.947157	-57.24277	34.947157	1993	1993	Pajaro et al. 1997	Compiled for this study
Clupeiformes	Engraulidae	Engraulis anchoita	21.027	9381.6357	Number of hydrated oocytes	3.045807326	9.146509408	Rio De La Plata	-34.947157	-57.24277	34.947157	1993	1993	Pajaro et al. 1997	Compiled for this study
Clupeiformes	Engraulidae	Engraulis anchoita	15.5603	9505.5681	Number of hydrated oocytes	2.744722799	9.159633022	Rio De La Plata	-34.947157	-57.24277	34.947157	1993	1993	Pajaro et al. 1997	Compiled for this study
Clupeiformes	Engraulidae	Engraulis anchoita	18.764	9600.2242	Number of hydrated oocytes	2.93194014	9.169541731	Rio De La Plata	-34.947157	-57.24277	34.947157	1993	1993	Pajaro et al. 1997	Compiled for this study
Clupeiformes	Engraulidae	Engraulis anchoita	19.0133	9966.7823	Number of hydrated oocytes	2.945138734	9.207013073	Rio De La Plata	-34.947157	-57.24277	34.947157	1993	1993	Pajaro et al. 1997	Compiled for this study
Clupeiformes	Engraulidae	Engraulis anchoita	19.704	10034.7657	Number of hydrated oocytes	2.980821661	9.213810913	Rio De La Plata	-34.947157	-57.24277	34.947157	1993	1993	Pajaro et al. 1997	Compiled for this study
Clupeiformes	Engraulidae	Engraulis anchoita	21.7772	10056.7706	Number of hydrated oocytes	3.080863551	9.216001378	Rio De La Plata	-34.947157	-57.24277	34.947157	1993	1993	Pajaro et al. 1997	Compiled for this study
Clupeiformes	Engraulidae	Engraulis anchoita	16.2484	10058.7393	Number of hydrated oocytes	2.787994442	9.216197118	Rio De La Plata	-34.947157	-57.24277	34.947157	1993	1993	Pajaro et al. 1997	Compiled for this study
Clupeiformes	Engraulidae	Engraulis anchoita	15.18	10108.0519	Number of hydrated oocytes	2.719978772	9.221087603	Rio De La Plata	-34.947157	-57.24277	34.947157	1993	1993	Pajaro et al. 1997	Compiled for this study
Clupeiformes	Engraulidae	Engraulis anchoita	20.9601	10108.7505	Number of hydrated oocytes	3.04262063	9.221156714	Rio De La Plata	-34.947157	-57.24277	34.947157	1993	1993	Pajaro et al. 1997	Compiled for this study
Clupeiformes	Engraulidae	Engraulis anchoita	28.7499	10252.0841	Number of hydrated oocytes	3.358634289	9.235236291	Rio De La Plata	-34.947157	-57.24277	34.947157	1993	1993	Pajaro et al. 1997	Compiled for this study
Clupeiformes	Engraulidae	Engraulis anchoita	23.5352	10257.3869	Number of hydrated oocytes	3.158497173	9.235753398	Rio De La Plata	-34.947157	-57.24277	34.947157	1993	1993	Pajaro et al. 1997	Compiled for this study
Clupeiformes	Engraulidae	Engraulis anchoita	19.6381	10579.9351	Number of hydrated oocytes	2.977471557	9.266714571	Rio De La Plata	-34.947157	-57.24277	34.947157	1993	1993	Pajaro et al. 1997	Compiled for this study
Clupeiformes	Engraulidae	Engraulis anchoita	25.2295	10639.2817	Number of hydrated oocytes	3.228013945	9.272308251	Rio De La Plata	-34.947157	-57.24277	34.947157	1993	1993	Pajaro et al. 1997	Compiled for this study
Clupeiformes	Engraulidae	Engraulis anchoita	17.5005	10860.5057	Number of hydrated oocytes	2.862229452	9.292888158	Rio De La Plata	-34.947157	-57.24277	34.947157	1993	1993	Pajaro et al. 1997	Compiled for this study
Clupeiformes	Engraulidae	Engraulis anchoita	23.4059	10923.1864	Number of hydrated oocytes	3.152988127	9.298643002	Rio De La Plata	-34.947157	-57.24277	34.947157	1993	1993	Pajaro et al. 1997	Compiled for this study
Clupeiformes	Engraulidae	Engraulis anchoita	25.6656	11311.0826	Number of hydrated oocytes	3.245151574	9.333538285	Rio De La Plata	-34.947157	-57.24277	34.947157	1993	1993	Pajaro et al. 1997	Compiled for this study
Clupeiformes	Engraulidae	Engraulis anchoita	20.3252	11315.0517	Number of hydrated oocytes	3.011861495	9.333889127	Rio De La Plata	-34.947157	-57.24277	34.947157	1993	1993	Pajaro et al. 1997	Compiled for this study
Clupeiformes	Engraulidae	Engraulis anchoita	15.676	11326.3558	Number of hydrated oocytes	2.75213088	9.334887661	Rio De La Plata	-34.947157	-57.24277	34.947157	1993	1993	Pajaro et al. 1997	Compiled for this study
Clupeiformes	Engraulidae	Engraulis anchoita	16.3032	11514.9694	Number of hydrated oocytes	2.791361408	9.351403155	Rio De La Plata	-34.947157	-57.24277	34.947157	1993	1993	Pajaro et al. 1997	Compiled for this study
Clupeiformes	Engraulidae	Engraulis anchoita	21.3291	11568.3147	Number of hydrated oocytes	3.060072338	9.356025148	Rio De La Plata	-34.947157	-57.24277	34.947157	1993	1993	Pajaro et al. 1997	Compiled for this study
Clupeiformes	Engraulidae	Engraulis anchoita	28.7426	11586.3504	Number of hydrated oocytes	3.358380343	9.357582995	Rio De La Plata	-34.947157	-57.24277	34.947157	1993	1993	Pajaro et al. 1997	Compiled for this study
Clupeiformes	Engraulidae	Engraulis anchoita	23.3388	11710.9497	Number of hydrated oocytes	3.150117212	9.368279555	Rio De La Plata	-34.947157	-57.24277	34.947157	1993	1993	Pajaro et al. 1997	Compiled for this study
Clupeiformes	Engraulidae	Engraulis anchoita	24.7208	11725.6197	Number of hydrated oocytes	3.207644995	9.369531445	Rio De La Plata	-34.947157	-57.24277	34.947157	1993	1993	Pajaro et al. 1997	Compiled for this study
Clupeiformes	Engraulidae	Engraulis anchoita	13.8511	11852.8544	Number of hydrated oocytes	2.628364652	9.380323995	Rio De La Plata	-34.947157	-57.24277	34.947157	1993	1993	Pajaro et al. 1997	Compiled for this study
Clupeiformes	Engraulidae	Engraulis anchoita	18.3737	12022.1621	Number of hydrated oocytes	2.910920294	9.394507067	Rio De La Plata	-34.947157	-57.24277	34.947157	1993	1993	Pajaro et al. 1997	Compiled for this study
Clupeiformes	Engraulidae	Engraulis anchoita	31.0019	12034.8951	Number of hydrated oocytes	3.434048493	9.395565634	Rio De La Plata	-34.947157	-57.24277	34.947157	1993	1993	Pajaro et al. 1997	Compiled for this study
Clupeiformes	Engraulidae	Engraulis anchoita	14.2894	12100.116	Number of hydrated oocytes	2.659518004	9.400970318	Rio De La Plata	-34.947157	-57.24277	34.947157	1993	1993	Pajaro et al. 1997	Compiled for this study
Clupeiformes	Engraulidae	Engraulis anchoita	19.1269	12151.4607	Number of hydrated oocytes	2.951095721	9.405204664	Rio De La Plata	-34.947157	-57.24277	34.947157	1993	1993	Pajaro et al. 1997	Compiled for this study
Clupeiformes	Engraulidae	Engraulis anchoita	29.6188	12202.1706	Number of hydrated oocytes	3.388409295	9.409369133	Rio De La Plata	-34.947157	-57.24277	34.947157	1993	1993	Pajaro et al. 1997	Compiled for this study
Clupeiformes	Engraulidae	Engraulis anchoita	21.8908	12241.4492	Number of hydrated oocytes	3.086066457	9.412582948	Rio De La Plata	-34.947157	-57.24277	34.947157	1993	1993	Pajaro et al. 1997	Compiled for this study
Clupeiformes	Engraulidae	Engraulis anchoita	23.3354	12317.4344	Number of hydrated oocytes	3.149971521	9.418770969	Rio De La Plata	-34.947157	-57.24277	34.947157	1993	1993	Pajaro et al. 1997	Compiled for this study
Clupeiformes	Engraulidae	Engraulis anchoita	25.7852	12404.0887	Number of hydrated oocytes	3.249800684	9.425781431	Rio De La Plata	-34.947157	-57.24277	34.947157	1993	1993	Pajaro et al. 1997	Compiled for this study
Clupeiformes	Engraulidae	Engraulis anchoita	21.2616	12416.7264	Number of hydrated oocytes	3.056902629	9.426799746	Rio De La Plata	-34.947157	-57.24277	34.947157	1993	1993	Pajaro et al. 1997	Compiled for this study
Clupeiformes	Engraulidae	Engraulis anchoita	18.3082	12506.683	Number of hydrated oocytes	2.907349047	9.43401842	Rio De La Plata	-34.947157	-57.24277	34.947157	1993	1993	Pajaro et al. 1997	Compiled for this study
Clupeiformes	Engraulidae	Engraulis anchoita	20.1301	12526.0207	Number of hydrated oocytes	3.002216207	9.435563416	Rio De La Plata	-34.947157	-57.24277	34.947157	1993	1993	Pajaro et al. 1997	Compiled for this study
Clupeiformes	Engraulidae	Engraulis anchoita	22.3289	12549.3592	Number of hydrated oocytes	3.105881804	9.437424883	Rio De La Plata	-34.947157	-57.24277	34.947157	1993	1993	Pajaro et al. 1997	Compiled for this study
Clupeiformes	Engraulidae	Engraulis anchoita	23.962	12627.3449	Number of hydrated oocytes	3.176469242	9.443619972	Rio De La Plata	-34.947157	-57.24277	34.947157	1993	1993	Pajaro et al. 1997	Compiled for this study
Clupeiformes	Engraulidae	Engraulis anchoita	22.6417	12795.2872	Number of hydrated oocytes	3.119793339	9.456832195	Rio De La Plata	-34.947157	-57.24277	34.947157	1993	1993	Pajaro et al. 1997	Compiled for this study
Clupeiformes	Engraulidae	Engraulis anchoita	23.2071	12801.2885	Number of hydrated oocytes	3.144458266	9.457301109	Rio De La Plata	-34.947157	-57.24277	34.947157	1993	1993	Pajaro et al. 1997	Compiled for this study
Clupeiformes	Engraulidae	Engraulis anchoita	25.0918	12821.293	Number of hydrated oocytes	3.2225411	9.458862583	Rio De La Plata	-34.947157	-57.24277	34.947157	1993	1993	Pajaro et al. 1997	Compiled for this study
Clupeiformes	Engraulidae	Engraulis anchoita	30.0542	12995.2684	Number of hydrated oocytes	3.403002418	9.472340601	Rio De La Plata	-34.947157	-57.24277	34.947157	1993	1993	Pajaro et al. 1997	Compiled for this study
Clupeiformes	Engraulidae	Engraulis anchoita	19.2479	13001.873	Number of hydrated oocytes	2.957401964	9.472848703	Rio De La Plata	-34.947157	-57.24277	34.947157	1993	1993	Pajaro et al. 1997	Compiled for this study
Clupeiformes	Engraulidae	Engraulis anchoita	25.4039	13188.5179	Number of hydrated oocytes	3.234902706	9.487101874	Rio De La Plata	-34.947157	-57.24277	34.947157	1993	1993	Pajaro et al. 1997	Compiled for this study
Clupeiformes	Engraulidae	Engraulis anchoita	24.3981	13299.1458	Number of hydrated oocytes	3.19450526	9.495455087	Rio De La Plata	-34.947157	-57.24277	34.947157	1993	1993	Pajaro et al. 1997	Compiled for this study
Clupeiformes	Engraulidae	Engraulis anchoita	31.2462	13311.1802	Number of hydrated oocytes	3.441897769	9.496359578	Rio De La Plata	-34.947157	-57.24277	34.947157	1993	1993	Pajaro et al. 1997	Compiled for this study
Clupeiformes	Engraulidae	Engraulis anchoita	22.1973	13639.6981	Number of hydrated oocytes	3.09997066	9.520739798	Rio De La Plata	-34.947157	-57.24277	34.947157	1993	1993	Pajaro et al. 1997	Compiled for this study
Clupeiformes	Engraulidae	Engraulis anchoita	23.9563	13658.3689	Number of hydrated oocytes	3.176231337	9.522107719	Rio De La Plata	-34.947157	-57.24277	34.947157	1993	1993	Pajaro et al. 1997	Compiled for this study
Clupeiformes	Engraulidae	Engraulis anchoita	25.4013	13673.7057	Number of hydrated oocytes	3.234800354	9.523229976	Rio De La Plata	-34.947157	-57.24277	34.947157	1993	1993	Pajaro et al. 1997	Compiled for this study
Clupeiformes	Engraulidae	Engraulis anchoita	23.2646	13772.3309	Number of hydrated oocytes	3.146932892	9.530416851	Rio De La Plata	-34.947157	-57.24277	34.947157	1993	1993	Pajaro et al. 1997	Compiled for this study
Clupeiformes	Engraulidae	Engraulis anchoita	34.5104	13831.0424	Number of hydrated oocytes	3.541260728	9.534670794	Rio De La Plata	-34.947157	-57.24277	34.947157	1993	1993	Pajaro et al. 1997	Compiled for this study
Clupeiformes	Engraulidae	Engraulis anchoita	19.7458	13856.2861	Number of hydrated oocytes	2.982940811	9.536494279	Rio De La Plata	-34.947157	-57.24277	34.947157	1993	1993	Pajaro et al. 1997	Compiled for this study
Clupeiformes	Engraulidae	Engraulis anchoita	24.5204	13906.9641	Number of hydrated oocytes	3.199505424	9.540145008	Rio De La Plata	-34.947157	-57.24277	34.947157	1993	1993	Pajaro et al. 1997	Compiled for this study
Clupeiformes	Engraulidae	Engraulis anchoita	16.7924	13946.2428	Number of hydrated oocytes	2.820926403	9.542965418	Rio De La Plata	-34.947157	-57.24277	34.947157	1993	1993	Pajaro et al. 1997	Compiled for this study
Clupeiformes	Engraulidae	Engraulis anchoita	15.7241	13995.5554	Number of hydrated oocytes	2.755194567	9.546495087	Rio De La Plata	-34.947157	-57.24277	34.947157	1993	1993	Pajaro et al. 1997	Compiled for this study
Clupeiformes	Engraulidae	Engraulis anchoita	35.5145	14023.6569	Number of hydrated oocytes	3.569941064	9.548500961	Rio De La Plata	-34.947157	-57.24277	34.947157	1993	1993	Pajaro et al. 1997	Compiled for this study
Clupeiformes	Engraulidae	Engraulis anchoita	19.3051	14033.5638	Number of hydrated oocytes	2.96036931	9.549207154	Rio De La Plata	-34.947157	-57.24277	34.947157	1993	1993	Pajaro et al. 1997	Compiled for this study
Clupeiformes	Engraulidae	Engraulis anchoita	18.7389	14148.8594	Number of hydrated oocytes	2.930601577	9.557389292	Rio De La Plata	-34.947157	-57.24277	34.947157	1993	1993	Pajaro et al. 1997	Compiled for this study
Clupeiformes	Engraulidae	Engraulis anchoita	22.0058	14183.5339	Number of hydrated oocytes	3.091306055	9.559836986	Rio De La Plata	-34.947157	-57.24277	34.947157	1993	1993	Pajaro et al. 1997	Compiled for this study
Clupeiformes	Engraulidae	Engraulis anchoita	29.4173	14565.4605	Number of hydrated oocytes	3.381582937	9.586408286	Rio De La Plata	-34.947157	-57.24277	34.947157	1993	1993	Pajaro et al. 1997	Compiled for this study
Clupeiformes	Engraulidae	Engraulis anchoita	16.6631	14612.0423	Number of hydrated oocytes	2.813196694	9.589601283	Rio De La Plata	-34.947157	-57.24277	34.947157	1993	1993	Pajaro et al. 1997	Compiled for this study
Clupeiformes	Engraulidae	Engraulis anchoita	17.4798	14620.7109	Number of hydrated oocytes	2.861045929	9.590194357	Rio De La Plata	-34.947157	-57.24277	34.947157	1993	1993	Pajaro et al. 1997	Compiled for this study
Clupeiformes	Engraulidae	Engraulis anchoita	23.3852	14683.3916	Number of hydrated oocytes	3.152103344	9.594472311	Rio De La Plata	-34.947157	-57.24277	34.947157	1993	1993	Pajaro et al. 1997	Compiled for this study
Clupeiformes	Engraulidae	Engraulis anchoita	24.0756	14812.0235	Number of hydrated oocytes	3.181198879	9.603194529	Rio De La Plata	-34.947157	-57.24277	34.947157	1993	1993	Pajaro et al. 1997	Compiled for this study
Clupeiformes	Engraulidae	Engraulis anchoita	30.609	14942.0208	Number of hydrated oocytes	3.421294083	9.611932711	Rio De La Plata	-34.947157	-57.24277	34.947157	1993	1993	Pajaro et al. 1997	Compiled for this study
Clupeiformes	Engraulidae	Engraulis anchoita	27.4651	15393.8678	Number of hydrated oocytes	3.312916108	9.641724514	Rio De La Plata	-34.947157	-57.24277	34.947157	1993	1993	Pajaro et al. 1997	Compiled for this study
Clupeiformes	Engraulidae	Engraulis anchoita	22.1873	15459.1522	Number of hydrated oocytes	3.099520053	9.645956482	Rio De La Plata	-34.947157	-57.24277	34.947157	1993	1993	Pajaro et al. 1997	Compiled for this study
Clupeiformes	Engraulidae	Engraulis anchoita	29.9149	15480.522	Number of hydrated oocytes	3.398356684	9.647337868	Rio De La Plata	-34.947157	-57.24277	34.947157	1993	1993	Pajaro et al. 1997	Compiled for this study
Clupeiformes	Engraulidae	Engraulis anchoita	24.386	15482.4907	Number of hydrated oocytes	3.194009197	9.647465032	Rio De La Plata	-34.947157	-57.24277	34.947157	1993	1993	Pajaro et al. 1997	Compiled for this study
Clupeiformes	Engraulidae	Engraulis anchoita	29.035	15531.8351	Number of hydrated oocytes	3.368501999	9.650647074	Rio De La Plata	-34.947157	-57.24277	34.947157	1993	1993	Pajaro et al. 1997	Compiled for this study
Clupeiformes	Engraulidae	Engraulis anchoita	27.0233	15753.0909	Number of hydrated oocytes	3.296699457	9.664791873	Rio De La Plata	-34.947157	-57.24277	34.947157	1993	1993	Pajaro et al. 1997	Compiled for this study
Clupeiformes	Engraulidae	Engraulis anchoita	22.6254	15767.0622	Number of hydrated oocytes	3.119073169	9.665678372	Rio De La Plata	-34.947157	-57.24277	34.947157	1993	1993	Pajaro et al. 1997	Compiled for this study
Clupeiformes	Engraulidae	Engraulis anchoita	25.3264	15856.3838	Number of hydrated oocytes	3.23184733	9.671327462	Rio De La Plata	-34.947157	-57.24277	34.947157	1993	1993	Pajaro et al. 1997	Compiled for this study
Clupeiformes	Engraulidae	Engraulis anchoita	26.0803	15864.3856	Number of hydrated oocytes	3.26118024	9.671831977	Rio De La Plata	-34.947157	-57.24277	34.947157	1993	1993	Pajaro et al. 1997	Compiled for this study
Clupeiformes	Engraulidae	Engraulis anchoita	33.3675	16002.3847	Number of hydrated oocytes	3.507582372	9.680493034	Rio De La Plata	-34.947157	-57.24277	34.947157	1993	1993	Pajaro et al. 1997	Compiled for this study
Clupeiformes	Engraulidae	Engraulis anchoita	27.4611	16121.6494	Number of hydrated oocytes	3.312770458	9.687918331	Rio De La Plata	-34.947157	-57.24277	34.947157	1993	1993	Pajaro et al. 1997	Compiled for this study
Clupeiformes	Engraulidae	Engraulis anchoita	28.5284	16254.2822	Number of hydrated oocytes	3.350900082	9.696111673	Rio De La Plata	-34.947157	-57.24277	34.947157	1993	1993	Pajaro et al. 1997	Compiled for this study
Clupeiformes	Engraulidae	Engraulis anchoita	35.564	16450.2625	Number of hydrated oocytes	3.57133389	9.708096714	Rio De La Plata	-34.947157	-57.24277	34.947157	1993	1993	Pajaro et al. 1997	Compiled for this study
Clupeiformes	Engraulidae	Engraulis anchoita	27.1447	16542.8546	Number of hydrated oocytes	3.301181816	9.713709541	Rio De La Plata	-34.947157	-57.24277	34.947157	1993	1993	Pajaro et al. 1997	Compiled for this study
Clupeiformes	Engraulidae	Engraulis anchoita	28.5893	16618.8397	Number of hydrated oocytes	3.353032522	9.718292252	Rio De La Plata	-34.947157	-57.24277	34.947157	1993	1993	Pajaro et al. 1997	Compiled for this study
Clupeiformes	Engraulidae	Engraulis anchoita	25.1958	16764.7772	Number of hydrated oocytes	3.226677314	9.727035369	Rio De La Plata	-34.947157	-57.24277	34.947157	1993	1993	Pajaro et al. 1997	Compiled for this study
Clupeiformes	Engraulidae	Engraulis anchoita	29.279	16868.7687	Number of hydrated oocytes	3.376870536	9.733219185	Rio De La Plata	-34.947157	-57.24277	34.947157	1993	1993	Pajaro et al. 1997	Compiled for this study
Clupeiformes	Engraulidae	Engraulis anchoita	24.7553	16881.4064	Number of hydrated oocytes	3.209039608	9.733968082	Rio De La Plata	-34.947157	-57.24277	34.947157	1993	1993	Pajaro et al. 1997	Compiled for this study
Clupeiformes	Engraulidae	Engraulis anchoita	34.7443	16987.4301	Number of hydrated oocytes	3.54801553	9.740228944	Rio De La Plata	-34.947157	-57.24277	34.947157	1993	1993	Pajaro et al. 1997	Compiled for this study
Clupeiformes	Engraulidae	Engraulis anchoita	26.3881	17020.0406	Number of hydrated oocytes	3.272913151	9.742146788	Rio De La Plata	-34.947157	-57.24277	34.947157	1993	1993	Pajaro et al. 1997	Compiled for this study
Clupeiformes	Engraulidae	Engraulis anchoita	22.2414	17036.6792	Number of hydrated oocytes	3.101955417	9.743123899	Rio De La Plata	-34.947157	-57.24277	34.947157	1993	1993	Pajaro et al. 1997	Compiled for this study
Clupeiformes	Engraulidae	Engraulis anchoita	20.1051	17074.656	Number of hydrated oocytes	3.000973514	9.745350538	Rio De La Plata	-34.947157	-57.24277	34.947157	1993	1993	Pajaro et al. 1997	Compiled for this study
Clupeiformes	Engraulidae	Engraulis anchoita	20.9846	17083.9914	Number of hydrated oocytes	3.043788835	9.745897129	Rio De La Plata	-34.947157	-57.24277	34.947157	1993	1993	Pajaro et al. 1997	Compiled for this study
Clupeiformes	Engraulidae	Engraulis anchoita	32.4175	17387.2972	Number of hydrated oocytes	3.4786984	9.763495173	Rio De La Plata	-34.947157	-57.24277	34.947157	1993	1993	Pajaro et al. 1997	Compiled for this study
Clupeiformes	Engraulidae	Engraulis anchoita	23.6212	17475.8885	Number of hydrated oocytes	3.162144614	9.76857741	Rio De La Plata	-34.947157	-57.24277	34.947157	1993	1993	Pajaro et al. 1997	Compiled for this study
Clupeiformes	Engraulidae	Engraulis anchoita	26.3851	17565.8768	Number of hydrated oocytes	3.272799457	9.773713481	Rio De La Plata	-34.947157	-57.24277	34.947157	1993	1993	Pajaro et al. 1997	Compiled for this study
Clupeiformes	Engraulidae	Engraulis anchoita	20.2277	17621.8258	Number of hydrated oocytes	3.007052952	9.776893515	Rio De La Plata	-34.947157	-57.24277	34.947157	1993	1993	Pajaro et al. 1997	Compiled for this study
Clupeiformes	Engraulidae	Engraulis anchoita	22.2381	17643.1639	Number of hydrated oocytes	3.101807034	9.778103673	Rio De La Plata	-34.947157	-57.24277	34.947157	1993	1993	Pajaro et al. 1997	Compiled for this study
Clupeiformes	Engraulidae	Engraulis anchoita	30.7179	17975.7779	Number of hydrated oocytes	3.424845547	9.796780458	Rio De La Plata	-34.947157	-57.24277	34.947157	1993	1993	Pajaro et al. 1997	Compiled for this study
Clupeiformes	Engraulidae	Engraulis anchoita	23.0528	18015.7234	Number of hydrated oocytes	3.137787237	9.799000178	Rio De La Plata	-34.947157	-57.24277	34.947157	1993	1993	Pajaro et al. 1997	Compiled for this study
Clupeiformes	Engraulidae	Engraulis anchoita	30.0887	18151.0552	Number of hydrated oocytes	3.404149686	9.806483976	Rio De La Plata	-34.947157	-57.24277	34.947157	1993	1993	Pajaro et al. 1997	Compiled for this study
Clupeiformes	Engraulidae	Engraulis anchoita	30.338	18517.6133	Number of hydrated oocytes	3.412401052	9.826477628	Rio De La Plata	-34.947157	-57.24277	34.947157	1993	1993	Pajaro et al. 1997	Compiled for this study
Clupeiformes	Engraulidae	Engraulis anchoita	29.3315	18749.5381	Number of hydrated oocytes	3.378662024	9.838924396	Rio De La Plata	-34.947157	-57.24277	34.947157	1993	1993	Pajaro et al. 1997	Compiled for this study
Clupeiformes	Engraulidae	Engraulis anchoita	23.7399	18750.8399	Number of hydrated oocytes	3.167157177	9.838993825	Rio De La Plata	-34.947157	-57.24277	34.947157	1993	1993	Pajaro et al. 1997	Compiled for this study
Clupeiformes	Engraulidae	Engraulis anchoita	32.3467	18842.1937	Number of hydrated oocytes	3.476512006	9.84385398	Rio De La Plata	-34.947157	-57.24277	34.947157	1993	1993	Pajaro et al. 1997	Compiled for this study
Clupeiformes	Engraulidae	Engraulis anchoita	34.6675	19533.999	Number of hydrated oocytes	3.545802649	9.879911765	Rio De La Plata	-34.947157	-57.24277	34.947157	1993	1993	Pajaro et al. 1997	Compiled for this study
Clupeiformes	Engraulidae	Engraulis anchoita	24.6764	19791.8662	Number of hydrated oocytes	3.205847321	9.893026334	Rio De La Plata	-34.947157	-57.24277	34.947157	1993	1993	Pajaro et al. 1997	Compiled for this study
Clupeiformes	Engraulidae	Engraulis anchoita	26.8122	19875.1864	Number of hydrated oocytes	3.288857008	9.897227318	Rio De La Plata	-34.947157	-57.24277	34.947157	1993	1993	Pajaro et al. 1997	Compiled for this study
Clupeiformes	Engraulidae	Engraulis anchoita	23.8568	20329.0338	Number of hydrated oocytes	3.172069292	9.91980538	Rio De La Plata	-34.947157	-57.24277	34.947157	1993	1993	Pajaro et al. 1997	Compiled for this study
Clupeiformes	Engraulidae	Engraulis anchoita	40.0623	21046.9085	Number of hydrated oocytes	3.690435742	9.954508964	Rio De La Plata	-34.947157	-57.24277	34.947157	1993	1993	Pajaro et al. 1997	Compiled for this study
Clupeiformes	Engraulidae	Engraulis anchoita	23.8521	21178.1124	Number of hydrated oocytes	3.171872264	9.960723493	Rio De La Plata	-34.947157	-57.24277	34.947157	1993	1993	Pajaro et al. 1997	Compiled for this study
Clupeiformes	Engraulidae	Engraulis anchoita	31.2652	21256.7967	Number of hydrated oocytes	3.442505658	9.964431968	Rio De La Plata	-34.947157	-57.24277	34.947157	1993	1993	Pajaro et al. 1997	Compiled for this study
Clupeiformes	Engraulidae	Engraulis anchoita	30.321	21610.6852	Number of hydrated oocytes	3.411840542	9.980943157	Rio De La Plata	-34.947157	-57.24277	34.947157	1993	1993	Pajaro et al. 1997	Compiled for this study
Clupeiformes	Engraulidae	Engraulis anchoita	26.9893	21939.2348	Number of hydrated oocytes	3.295440491	9.996031856	Rio De La Plata	-34.947157	-57.24277	34.947157	1993	1993	Pajaro et al. 1997	Compiled for this study
Clupeiformes	Engraulidae	Engraulis anchoita	28.183	21951.9043	Number of hydrated oocytes	3.338718959	9.996609171	Rio De La Plata	-34.947157	-57.24277	34.947157	1993	1993	Pajaro et al. 1997	Compiled for this study
Clupeiformes	Engraulidae	Engraulis anchoita	39.3014	22312.5246	Number of hydrated oocytes	3.671260142	10.01290344	Rio De La Plata	-34.947157	-57.24277	34.947157	1993	1993	Pajaro et al. 1997	Compiled for this study
Clupeiformes	Engraulidae	Engraulis anchoita	44.1388	22363.8694	Number of hydrated oocytes	3.787339214	10.01520196	Rio De La Plata	-34.947157	-57.24277	34.947157	1993	1993	Pajaro et al. 1997	Compiled for this study
Clupeiformes	Engraulidae	Engraulis anchoita	32.5141	22665.0478	Number of hydrated oocytes	3.481673841	10.02857927	Rio De La Plata	-34.947157	-57.24277	34.947157	1993	1993	Pajaro et al. 1997	Compiled for this study
Clupeiformes	Engraulidae	Engraulis anchoita	29.0558	23174.2092	Number of hydrated oocytes	3.369218119	10.05079527	Rio De La Plata	-34.947157	-57.24277	34.947157	1993	1993	Pajaro et al. 1997	Compiled for this study
Clupeiformes	Engraulidae	Engraulis anchoita	32.1295	24055.9617	Number of hydrated oocytes	3.469774611	10.08813813	Rio De La Plata	-34.947157	-57.24277	34.947157	1993	1993	Pajaro et al. 1997	Compiled for this study
Clupeiformes	Engraulidae	Engraulis anchoita	40.9247	24149.3159	Number of hydrated oocytes	3.711733793	10.09201133	Rio De La Plata	-34.947157	-57.24277	34.947157	1993	1993	Pajaro et al. 1997	Compiled for this study
Clupeiformes	Engraulidae	Engraulis anchoita	34.5779	24385.2099	Number of hydrated oocytes	3.54321475	10.10173208	Rio De La Plata	-34.947157	-57.24277	34.947157	1993	1993	Pajaro et al. 1997	Compiled for this study
Clupeiformes	Engraulidae	Engraulis anchoita	33.5715	24617.1347	Number of hydrated oocytes	3.513677493	10.11119801	Rio De La Plata	-34.947157	-57.24277	34.947157	1993	1993	Pajaro et al. 1997	Compiled for this study
Clupeiformes	Engraulidae	Engraulis anchoita	36.0841	24704.4558	Number of hydrated oocytes	3.585852325	10.1147389	Rio De La Plata	-34.947157	-57.24277	34.947157	1993	1993	Pajaro et al. 1997	Compiled for this study
Clupeiformes	Engraulidae	Engraulis anchoita	36.456	25618.1837	Number of hydrated oocytes	3.596106054	10.15105768	Rio De La Plata	-34.947157	-57.24277	34.947157	1993	1993	Pajaro et al. 1997	Compiled for this study
Clupeiformes	Engraulidae	Engraulis anchoita	33.9397	26197.9958	Number of hydrated oocytes	3.524585421	10.17343819	Rio De La Plata	-34.947157	-57.24277	34.947157	1993	1993	Pajaro et al. 1997	Compiled for this study
Clupeiformes	Engraulidae	Engraulis anchoita	37.5785	27146.3982	Number of hydrated oocytes	3.626432078	10.20899965	Rio De La Plata	-34.947157	-57.24277	34.947157	1993	1993	Pajaro et al. 1997	Compiled for this study
Clupeiformes	Engraulidae	Engraulis anchoita	39.7112	27775.5546	Number of hydrated oocytes	3.681633264	10.23191158	Rio De La Plata	-34.947157	-57.24277	34.947157	1993	1993	Pajaro et al. 1997	Compiled for this study
Clupeiformes	Engraulidae	Engraulis anchoita	35.5628	28095.4356	Number of hydrated oocytes	3.571300148	10.24336241	Rio De La Plata	-34.947157	-57.24277	34.947157	1993	1993	Pajaro et al. 1997	Compiled for this study
Clupeiformes	Engraulidae	Engraulis anchoita	38.3241	28670.6117	Number of hydrated oocytes	3.646078941	10.26362789	Rio De La Plata	-34.947157	-57.24277	34.947157	1993	1993	Pajaro et al. 1997	Compiled for this study
Clupeiformes	Engraulidae	Engraulis anchoita	42.3866	32534.8084	Number of hydrated oocytes	3.746832275	10.39006582	Rio De La Plata	-34.947157	-57.24277	34.947157	1993	1993	Pajaro et al. 1997	Compiled for this study
Clupeiformes	Engraulidae	Engraulis anchoita	35.5803	36344.2944	Number of hydrated oocytes	3.571792114	10.50079251	Rio De La Plata	-34.947157	-57.24277	34.947157	1993	1993	Pajaro et al. 1997	Compiled for this study
Clupeiformes	Engraulidae	Engraulis anchoita	25.8714	8159.3626	Number of hydrated oocytes	3.253138111	9.006921332	Gulf of San Matias, Argentina	-41.624761	-64.525548	41.624761	1993	1993	Pajaro et al. 1997	Compiled for this study
Clupeiformes	Engraulidae	Engraulis anchoita	27.2983	11449.7167	Number of hydrated oocytes	3.306824429	9.345720266	Gulf of San Matias, Argentina	-41.624761	-64.525548	41.624761	1993	1993	Pajaro et al. 1997	Compiled for this study
Clupeiformes	Engraulidae	Engraulis anchoita	31.3782	12160.1929	Number of hydrated oocytes	3.446113384	9.405923019	Gulf of San Matias, Argentina	-41.624761	-64.525548	41.624761	1993	1993	Pajaro et al. 1997	Compiled for this study
Clupeiformes	Engraulidae	Engraulis anchoita	26.911	13325.8184	Number of hydrated oocytes	3.292535125	9.497458666	Gulf of San Matias, Argentina	-41.624761	-64.525548	41.624761	1993	1993	Pajaro et al. 1997	Compiled for this study
Clupeiformes	Engraulidae	Engraulis anchoita	28.9828	13590.4172	Number of hydrated oocytes	3.366702551	9.517120206	Gulf of San Matias, Argentina	-41.624761	-64.525548	41.624761	1993	1993	Pajaro et al. 1997	Compiled for this study
Clupeiformes	Engraulidae	Engraulis anchoita	30.8533	16218.3059	Number of hydrated oocytes	3.429243714	9.693895877	Gulf of San Matias, Argentina	-41.624761	-64.525548	41.624761	1993	1993	Pajaro et al. 1997	Compiled for this study
Clupeiformes	Engraulidae	Engraulis anchoita	36.3155	16882.8035	Number of hydrated oocytes	3.592244647	9.734050838	Gulf of San Matias, Argentina	-41.624761	-64.525548	41.624761	1993	1993	Pajaro et al. 1997	Compiled for this study
Clupeiformes	Engraulidae	Engraulis anchoita	30.8492	16946.0876	Number of hydrated oocytes	3.429110818	9.737792266	Gulf of San Matias, Argentina	-41.624761	-64.525548	41.624761	1993	1993	Pajaro et al. 1997	Compiled for this study
Clupeiformes	Engraulidae	Engraulis anchoita	25.249	18524.2497	Number of hydrated oocytes	3.228786551	9.826835947	Gulf of San Matias, Argentina	-41.624761	-64.525548	41.624761	1993	1993	Pajaro et al. 1997	Compiled for this study
Clupeiformes	Engraulidae	Engraulis anchoita	30.0215	18938.8185	Number of hydrated oocytes	3.401913792	9.848968984	Gulf of San Matias, Argentina	-41.624761	-64.525548	41.624761	1993	1993	Pajaro et al. 1997	Compiled for this study
Clupeiformes	Engraulidae	Engraulis anchoita	30.0787	19970.5093	Number of hydrated oocytes	3.40381728	9.902011929	Gulf of San Matias, Argentina	-41.624761	-64.525548	41.624761	1993	1993	Pajaro et al. 1997	Compiled for this study
Clupeiformes	Engraulidae	Engraulis anchoita	31.398	19984.5124	Number of hydrated oocytes	3.446744197	9.902712873	Gulf of San Matias, Argentina	-41.624761	-64.525548	41.624761	1993	1993	Pajaro et al. 1997	Compiled for this study
Clupeiformes	Engraulidae	Engraulis anchoita	28.6928	20622.9725	Number of hydrated oocytes	3.35664622	9.934160903	Gulf of San Matias, Argentina	-41.624761	-64.525548	41.624761	1993	1993	Pajaro et al. 1997	Compiled for this study
Clupeiformes	Engraulidae	Engraulis anchoita	34.9683	21963.272	Number of hydrated oocytes	3.554441937	9.997126883	Gulf of San Matias, Argentina	-41.624761	-64.525548	41.624761	1993	1993	Pajaro et al. 1997	Compiled for this study
Clupeiformes	Engraulidae	Engraulis anchoita	37.6653	22780.3751	Number of hydrated oocytes	3.628739246	10.0336547	Gulf of San Matias, Argentina	-41.624761	-64.525548	41.624761	1993	1993	Pajaro et al. 1997	Compiled for this study
Clupeiformes	Engraulidae	Engraulis anchoita	35.2753	23240.2239	Number of hydrated oocytes	3.563183002	10.05363985	Gulf of San Matias, Argentina	-41.624761	-64.525548	41.624761	1993	1993	Pajaro et al. 1997	Compiled for this study
Clupeiformes	Engraulidae	Engraulis anchoita	39.8448	26321.325	Number of hydrated oocytes	3.684991907	10.17813473	Gulf of San Matias, Argentina	-41.624761	-64.525548	41.624761	1993	1993	Pajaro et al. 1997	Compiled for this study
Clupeiformes	Engraulidae	Engraulis anchoita	35.383	26516.5749	Number of hydrated oocytes	3.566231479	10.18552528	Gulf of San Matias, Argentina	-41.624761	-64.525548	41.624761	1993	1993	Pajaro et al. 1997	Compiled for this study
Clupeiformes	Engraulidae	Engraulis anchoita	38.9606	27161.0681	Number of hydrated oocytes	3.662550879	10.20953991	Gulf of San Matias, Argentina	-41.624761	-64.525548	41.624761	1993	1993	Pajaro et al. 1997	Compiled for this study
Clupeiformes	Engraulidae	Engraulis anchoita	49.4435	28849.2866	Number of hydrated oocytes	3.900830604	10.26984054	Gulf of San Matias, Argentina	-41.624761	-64.525548	41.624761	1993	1993	Pajaro et al. 1997	Compiled for this study
Clupeiformes	Engraulidae	Engraulis anchoita	38.3769	30490.7327	Number of hydrated oocytes	3.647455716	10.32517807	Gulf of San Matias, Argentina	-41.624761	-64.525548	41.624761	1993	1993	Pajaro et al. 1997	Compiled for this study
Clupeiformes	Engraulidae	Engraulis anchoita	39.1926	30681.3467	Number of hydrated oocytes	3.668487953	10.33141015	Gulf of San Matias, Argentina	-41.624761	-64.525548	41.624761	1993	1993	Pajaro et al. 1997	Compiled for this study
Clupeiformes	Engraulidae	Engraulis anchoita	46.3481	31909.6846	Number of hydrated oocytes	3.836180299	10.37066484	Gulf of San Matias, Argentina	-41.624761	-64.525548	41.624761	1993	1993	Pajaro et al. 1997	Compiled for this study
Clupeiformes	Engraulidae	Engraulis anchoita	50.8634	33413.2586	Number of hydrated oocytes	3.929143608	10.41670806	Gulf of San Matias, Argentina	-41.624761	-64.525548	41.624761	1993	1993	Pajaro et al. 1997	Compiled for this study
Clupeiformes	Engraulidae	Engraulis anchoita	42.6846	35449.269	Number of hydrated oocytes	3.753838199	10.47585791	Gulf of San Matias, Argentina	-41.624761	-64.525548	41.624761	1993	1993	Pajaro et al. 1997	Compiled for this study
Clupeiformes	Engraulidae	Engraulis ringens	14.97806618	8356.7704	Number of ovules	2.706586876	9.030827316	Chimbote, Peru	-9.085841	-78.602909	9.085841	1964	1964	Minano, 1968	Compiled for this study
Clupeiformes	Engraulidae	Engraulis ringens	11.84140674	8854.1508	Number of ovules	2.471602435	9.088641645	Chimbote, Peru	-9.085841	-78.602909	9.085841	1964	1964	Minano, 1968	Compiled for this study
Clupeiformes	Engraulidae	Engraulis ringens	13.30815304	10485.9845	Number of ovules	2.588376858	9.257794835	Chimbote, Peru	-9.085841	-78.602909	9.085841	1964	1964	Minano, 1968	Compiled for this study
Clupeiformes	Engraulidae	Engraulis ringens	18.70762847	13637.6825	Number of ovules	2.92893138	9.520592012	Chimbote, Peru	-9.085841	-78.602909	9.085841	1964	1964	Minano, 1968	Compiled for this study
Clupeiformes	Engraulidae	Engraulis ringens	16.83319062	14961.4906	Number of ovules	2.82335257	9.613234886	Chimbote, Peru	-9.085841	-78.602909	9.085841	1964	1964	Minano, 1968	Compiled for this study
Clupeiformes	Engraulidae	Engraulis ringens	20.8328035	15069.3514	Number of ovules	3.036528836	9.620418252	Chimbote, Peru	-9.085841	-78.602909	9.085841	1964	1964	Minano, 1968	Compiled for this study
Clupeiformes	Engraulidae	Engraulis ringens	23.16804984	18651.2561	Number of ovules	3.142774167	9.833668774	Chimbote, Peru	-9.085841	-78.602909	9.085841	1964	1964	Minano, 1968	Compiled for this study
Clupeiformes	Engraulidae	Engraulis ringens	28.16962525	18961.316	Number of ovules	3.338244279	9.850156183	Chimbote, Peru	-9.085841	-78.602909	9.085841	1964	1964	Minano, 1968	Compiled for this study
Clupeiformes	Engraulidae	Engraulis ringens	25.60728545	20687.4881	Number of ovules	3.242876899	9.937284357	Chimbote, Peru	-9.085841	-78.602909	9.085841	1964	1964	Minano, 1968	Compiled for this study
Clupeiformes	Engraulidae	Engraulis ringens	30.84555649	21399.912	Number of ovules	3.428992704	9.971142089	Chimbote, Peru	-9.085841	-78.602909	9.085841	1964	1964	Minano, 1968	Compiled for this study
Gadiformes	Gadidae	Melanogrammus aeglefinus	1525.952	-104220	Total fecundity	7.330373757	NA	Bay of Fundy, New Brunswick, Canada	44.799799	-66.318847	44.799799	1999	1999	Tippel and Neil, 2005	Compiled for this study
Gadiformes	Gadidae	Melanogrammus aeglefinus	2021.3942	6894.3293	Total fecundity	7.61154275	8.838454512	Bay of Fundy, New Brunswick, Canada	44.799799	-66.318847	44.799799	1999	1999	Tippel and Neil, 2005	Compiled for this study
Gadiformes	Gadidae	Melanogrammus aeglefinus	1359.8155	9432.8271	Total fecundity	7.215104308	9.151951129	Bay of Fundy, New Brunswick, Canada	44.799799	-66.318847	44.799799	1999	1999	Tippel and Neil, 2005	Compiled for this study
Gadiformes	Gadidae	Melanogrammus aeglefinus	1145.3092	26385.3769	Total fecundity	7.043429923	10.18056523	Bay of Fundy, New Brunswick, Canada	44.799799	-66.318847	44.799799	1999	1999	Tippel and Neil, 2005	Compiled for this study
Gadiformes	Gadidae	Melanogrammus aeglefinus	1230.9851	38893.2479	Total fecundity	7.115570022	10.56857594	Bay of Fundy, New Brunswick, Canada	44.799799	-66.318847	44.799799	1999	1999	Tippel and Neil, 2005	Compiled for this study
Gadiformes	Gadidae	Melanogrammus aeglefinus	2021.0778	55116.5566	Total fecundity	7.611386212	10.91720543	Bay of Fundy, New Brunswick, Canada	44.799799	-66.318847	44.799799	1999	1999	Tippel and Neil, 2005	Compiled for this study
Gadiformes	Gadidae	Melanogrammus aeglefinus	1879.5615	150820	Total fecundity	7.538793784	11.92384235	Bay of Fundy, New Brunswick, Canada	44.799799	-66.318847	44.799799	1999	1999	Tippel and Neil, 2005	Compiled for this study
Gadiformes	Gadidae	Melanogrammus aeglefinus	1652.7252	179760	Total fecundity	7.410180841	12.09937791	Bay of Fundy, New Brunswick, Canada	44.799799	-66.318847	44.799799	1999	1999	Tippel and Neil, 2005	Compiled for this study
Gadiformes	Gadidae	Melanogrammus aeglefinus	2852.4655	312680	Total fecundity	7.955938987	12.65293558	Bay of Fundy, New Brunswick, Canada	44.799799	-66.318847	44.799799	1999	1999	Tippel and Neil, 2005	Compiled for this study
Gadiformes	Gadidae	Melanogrammus aeglefinus	2711.3052	354130	Total fecundity	7.905185422	12.77741936	Bay of Fundy, New Brunswick, Canada	44.799799	-66.318847	44.799799	1999	1999	Tippel and Neil, 2005	Compiled for this study
Gadiformes	Gadidae	Melanogrammus aeglefinus	1865.8074	379810	Total fecundity	7.531449161	12.84742641	Bay of Fundy, New Brunswick, Canada	44.799799	-66.318847	44.799799	1999	1999	Tippel and Neil, 2005	Compiled for this study
Gadiformes	Gadidae	Melanogrammus aeglefinus	2159.8248	381360	Total fecundity	7.677782386	12.85149909	Bay of Fundy, New Brunswick, Canada	44.799799	-66.318847	44.799799	1999	1999	Tippel and Neil, 2005	Compiled for this study
Gadiformes	Gadidae	Melanogrammus aeglefinus	2404.8393	382650	Total fecundity	7.785238361	12.85487601	Bay of Fundy, New Brunswick, Canada	44.799799	-66.318847	44.799799	1999	1999	Tippel and Neil, 2005	Compiled for this study
Gadiformes	Gadidae	Melanogrammus aeglefinus	3115.1044	428590	Total fecundity	8.044017946	12.96825603	Bay of Fundy, New Brunswick, Canada	44.799799	-66.318847	44.799799	1999	1999	Tippel and Neil, 2005	Compiled for this study
Gadiformes	Gadidae	Melanogrammus aeglefinus	1975.6683	440670	Total fecundity	7.588662	12.99605157	Bay of Fundy, New Brunswick, Canada	44.799799	-66.318847	44.799799	1999	1999	Tippel and Neil, 2005	Compiled for this study
Gadiformes	Gadidae	Melanogrammus aeglefinus	2110.1889	477550	Total fecundity	7.654532749	13.07642415	Bay of Fundy, New Brunswick, Canada	44.799799	-66.318847	44.799799	1999	1999	Tippel and Neil, 2005	Compiled for this study
Gadiformes	Gadidae	Melanogrammus aeglefinus	1876.8317	566730	Total fecundity	7.537340368	13.24763828	Bay of Fundy, New Brunswick, Canada	44.799799	-66.318847	44.799799	1999	1999	Tippel and Neil, 2005	Compiled for this study
Gadiformes	Gadidae	Melanogrammus aeglefinus	2886.4879	728790	Total fecundity	7.967795783	13.4991409	Bay of Fundy, New Brunswick, Canada	44.799799	-66.318847	44.799799	1999	1999	Tippel and Neil, 2005	Compiled for this study
Gadiformes	Gadidae	Melanogrammus aeglefinus	2560.6569	907910	Total fecundity	7.848019106	13.71890053	Bay of Fundy, New Brunswick, Canada	44.799799	-66.318847	44.799799	1999	1999	Tippel and Neil, 2005	Compiled for this study
Gadiformes	Gadidae	Melanogrammus aeglefinus	2933.8688	976190	Total fecundity	7.984077241	13.79141252	Bay of Fundy, New Brunswick, Canada	44.799799	-66.318847	44.799799	1999	1999	Tippel and Neil, 2005	Compiled for this study
Gadiformes	Gadidae	Melanogrammus aeglefinus	3135.6101	1037500	Total fecundity	8.050579043	13.85232453	Bay of Fundy, New Brunswick, Canada	44.799799	-66.318847	44.799799	1999	1999	Tippel and Neil, 2005	Compiled for this study
Gadiformes	Gadidae	Melanogrammus aeglefinus	2834.7553	1144400	Total fecundity	7.949710899	13.95039104	Bay of Fundy, New Brunswick, Canada	44.799799	-66.318847	44.799799	1999	1999	Tippel and Neil, 2005	Compiled for this study
Clupeiformes	Clupeidae	Opisthonema libertate	102.2022	22429.406	Number of oocytes in fish stage iii	4.626953204	10.01812814	Puntarenas, Costa Rica	9.980622	-84.826341	9.980622	1986	1986	Rodriguez et al. 1986	Compiled for this study
Clupeiformes	Clupeidae	Opisthonema libertate	100.198	23262.9762	Number of oocytes in fish stage iii	4.607148228	10.05461837	Puntarenas, Costa Rica	9.980622	-84.826341	9.980622	1986	1986	Rodriguez et al. 1986	Compiled for this study
Clupeiformes	Clupeidae	Opisthonema libertate	91.1315	23988.9538	Number of oocytes in fish stage iii	4.512303518	10.08534875	Puntarenas, Costa Rica	9.980622	-84.826341	9.980622	1986	1986	Rodriguez et al. 1986	Compiled for this study
Clupeiformes	Clupeidae	Opisthonema libertate	94.5161	27574.7077	Number of oocytes in fish stage iii	4.54877019	10.22465424	Puntarenas, Costa Rica	9.980622	-84.826341	9.980622	1986	1986	Rodriguez et al. 1986	Compiled for this study
Clupeiformes	Clupeidae	Opisthonema libertate	99.615	31137.6137	Number of oocytes in fish stage iii	4.601312756	10.34617181	Puntarenas, Costa Rica	9.980622	-84.826341	9.980622	1986	1986	Rodriguez et al. 1986	Compiled for this study
Clupeiformes	Clupeidae	Opisthonema libertate	129.4884	32252.3341	Number of oocytes in fish stage iii	4.863591302	10.38134569	Puntarenas, Costa Rica	9.980622	-84.826341	9.980622	1986	1986	Rodriguez et al. 1986	Compiled for this study
Clupeiformes	Clupeidae	Opisthonema libertate	100.1524	33248.4555	Number of oocytes in fish stage iii	4.606693026	10.41176359	Puntarenas, Costa Rica	9.980622	-84.826341	9.980622	1986	1986	Rodriguez et al. 1986	Compiled for this study
Clupeiformes	Clupeidae	Opisthonema libertate	159.4689	33769.0555	Number of oocytes in fish stage iii	5.071848919	10.42730014	Puntarenas, Costa Rica	9.980622	-84.826341	9.980622	1986	1986	Rodriguez et al. 1986	Compiled for this study
Clupeiformes	Clupeidae	Opisthonema libertate	126.5954	34308.0356	Number of oocytes in fish stage iii	4.840996174	10.44313488	Puntarenas, Costa Rica	9.980622	-84.826341	9.980622	1986	1986	Rodriguez et al. 1986	Compiled for this study
Clupeiformes	Clupeidae	Opisthonema libertate	93.93	35247.6726	Number of oocytes in fish stage iii	4.542549824	10.47015478	Puntarenas, Costa Rica	9.980622	-84.826341	9.980622	1986	1986	Rodriguez et al. 1986	Compiled for this study
Clupeiformes	Clupeidae	Opisthonema libertate	100.2879	35465.5096	Number of oocytes in fish stage iii	4.60804505	10.47631594	Puntarenas, Costa Rica	9.980622	-84.826341	9.980622	1986	1986	Rodriguez et al. 1986	Compiled for this study
Clupeiformes	Clupeidae	Opisthonema libertate	114.9243	36178.1562	Number of oocytes in fish stage iii	4.744273651	10.4962108	Puntarenas, Costa Rica	9.980622	-84.826341	9.980622	1986	1986	Rodriguez et al. 1986	Compiled for this study
Clupeiformes	Clupeidae	Opisthonema libertate	97.0782	36617.7166	Number of oocytes in fish stage iii	4.575516839	10.50828746	Puntarenas, Costa Rica	9.980622	-84.826341	9.980622	1986	1986	Rodriguez et al. 1986	Compiled for this study
Clupeiformes	Clupeidae	Opisthonema libertate	104.3406	36621.785	Number of oocytes in fish stage iii	4.647660548	10.50839856	Puntarenas, Costa Rica	9.980622	-84.826341	9.980622	1986	1986	Rodriguez et al. 1986	Compiled for this study
Clupeiformes	Clupeidae	Opisthonema libertate	106.5716	37398.9072	Number of oocytes in fish stage iii	4.66881706	10.52939676	Puntarenas, Costa Rica	9.980622	-84.826341	9.980622	1986	1986	Rodriguez et al. 1986	Compiled for this study
Clupeiformes	Clupeidae	Opisthonema libertate	102.6388	37451.3232	Number of oocytes in fish stage iii	4.631216029	10.53079732	Puntarenas, Costa Rica	9.980622	-84.826341	9.980622	1986	1986	Rodriguez et al. 1986	Compiled for this study
Clupeiformes	Clupeidae	Opisthonema libertate	112.5246	37521.2838	Number of oocytes in fish stage iii	4.723171864	10.53266362	Puntarenas, Costa Rica	9.980622	-84.826341	9.980622	1986	1986	Rodriguez et al. 1986	Compiled for this study
Clupeiformes	Clupeidae	Opisthonema libertate	103.4628	38549.7702	Number of oocytes in fish stage iii	4.639212128	10.55970542	Puntarenas, Costa Rica	9.980622	-84.826341	9.980622	1986	1986	Rodriguez et al. 1986	Compiled for this study
Clupeiformes	Clupeidae	Opisthonema libertate	95.2993	38961.143	Number of oocytes in fish stage iii	4.557022465	10.5703201	Puntarenas, Costa Rica	9.980622	-84.826341	9.980622	1986	1986	Rodriguez et al. 1986	Compiled for this study
Clupeiformes	Clupeidae	Opisthonema libertate	147.3567	39679.3472	Number of oocytes in fish stage iii	4.992856178	10.58858611	Puntarenas, Costa Rica	9.980622	-84.826341	9.980622	1986	1986	Rodriguez et al. 1986	Compiled for this study
Clupeiformes	Clupeidae	Opisthonema libertate	102.7822	40172.5586	Number of oocytes in fish stage iii	4.632612186	10.60093942	Puntarenas, Costa Rica	9.980622	-84.826341	9.980622	1986	1986	Rodriguez et al. 1986	Compiled for this study
Clupeiformes	Clupeidae	Opisthonema libertate	113.4748	40231.7671	Number of oocytes in fish stage iii	4.731580786	10.60241219	Puntarenas, Costa Rica	9.980622	-84.826341	9.980622	1986	1986	Rodriguez et al. 1986	Compiled for this study
Clupeiformes	Clupeidae	Opisthonema libertate	104.7077	40752.0403	Number of oocytes in fish stage iii	4.651172659	10.61526119	Puntarenas, Costa Rica	9.980622	-84.826341	9.980622	1986	1986	Rodriguez et al. 1986	Compiled for this study
Clupeiformes	Clupeidae	Opisthonema libertate	99.3662	41024.9447	Number of oocytes in fish stage iii	4.598812016	10.62193557	Puntarenas, Costa Rica	9.980622	-84.826341	9.980622	1986	1986	Rodriguez et al. 1986	Compiled for this study
Clupeiformes	Clupeidae	Opisthonema libertate	96.9585	41863.891	Number of oocytes in fish stage iii	4.574283052	10.64217894	Puntarenas, Costa Rica	9.980622	-84.826341	9.980622	1986	1986	Rodriguez et al. 1986	Compiled for this study
Clupeiformes	Clupeidae	Opisthonema libertate	119.2781	43684.429	Number of oocytes in fish stage iii	4.781457741	10.684747	Puntarenas, Costa Rica	9.980622	-84.826341	9.980622	1986	1986	Rodriguez et al. 1986	Compiled for this study
Clupeiformes	Clupeidae	Opisthonema libertate	113.8372	44059.5137	Number of oocytes in fish stage iii	4.734769358	10.69329658	Puntarenas, Costa Rica	9.980622	-84.826341	9.980622	1986	1986	Rodriguez et al. 1986	Compiled for this study
Clupeiformes	Clupeidae	Opisthonema libertate	101.4493	45233.1884	Number of oocytes in fish stage iii	4.619559166	10.71958635	Puntarenas, Costa Rica	9.980622	-84.826341	9.980622	1986	1986	Rodriguez et al. 1986	Compiled for this study
Clupeiformes	Clupeidae	Opisthonema libertate	93.6859	45437.5127	Number of oocytes in fish stage iii	4.539947698	10.72409331	Puntarenas, Costa Rica	9.980622	-84.826341	9.980622	1986	1986	Rodriguez et al. 1986	Compiled for this study
Clupeiformes	Clupeidae	Opisthonema libertate	106.1085	46482.2361	Number of oocytes in fish stage iii	4.664462156	10.7468255	Puntarenas, Costa Rica	9.980622	-84.826341	9.980622	1986	1986	Rodriguez et al. 1986	Compiled for this study
Clupeiformes	Clupeidae	Opisthonema libertate	143.843	47189.6156	Number of oocytes in fish stage iii	4.968722427	10.76192914	Puntarenas, Costa Rica	9.980622	-84.826341	9.980622	1986	1986	Rodriguez et al. 1986	Compiled for this study
Clupeiformes	Clupeidae	Opisthonema libertate	131.3384	47356.2715	Number of oocytes in fish stage iii	4.877777199	10.76545454	Puntarenas, Costa Rica	9.980622	-84.826341	9.980622	1986	1986	Rodriguez et al. 1986	Compiled for this study
Clupeiformes	Clupeidae	Opisthonema libertate	162.7448	49761.7035	Number of oocytes in fish stage iii	5.09218333	10.81500096	Puntarenas, Costa Rica	9.980622	-84.826341	9.980622	1986	1986	Rodriguez et al. 1986	Compiled for this study
Clupeiformes	Clupeidae	Opisthonema libertate	97.7023	50729.4193	Number of oocytes in fish stage iii	4.5819251	10.83426128	Puntarenas, Costa Rica	9.980622	-84.826341	9.980622	1986	1986	Rodriguez et al. 1986	Compiled for this study
Clupeiformes	Clupeidae	Opisthonema libertate	115.3594	51099.2371	Number of oocytes in fish stage iii	4.748052472	10.84152485	Puntarenas, Costa Rica	9.980622	-84.826341	9.980622	1986	1986	Rodriguez et al. 1986	Compiled for this study
Clupeiformes	Clupeidae	Opisthonema libertate	109.5105	51177.1891	Number of oocytes in fish stage iii	4.696020435	10.84304919	Puntarenas, Costa Rica	9.980622	-84.826341	9.980622	1986	1986	Rodriguez et al. 1986	Compiled for this study
Clupeiformes	Clupeidae	Opisthonema libertate	148.381	53584.0013	Number of oocytes in fish stage iii	4.99978329	10.88900582	Puntarenas, Costa Rica	9.980622	-84.826341	9.980622	1986	1986	Rodriguez et al. 1986	Compiled for this study
Clupeiformes	Clupeidae	Opisthonema libertate	117.7277	54194.2497	Number of oocytes in fish stage iii	4.768374331	10.90033009	Puntarenas, Costa Rica	9.980622	-84.826341	9.980622	1986	1986	Rodriguez et al. 1986	Compiled for this study
Clupeiformes	Clupeidae	Opisthonema libertate	98.5816	55357.136	Number of oocytes in fish stage iii	4.590884632	10.92156085	Puntarenas, Costa Rica	9.980622	-84.826341	9.980622	1986	1986	Rodriguez et al. 1986	Compiled for this study
Clupeiformes	Clupeidae	Opisthonema libertate	113.9193	55757.8658	Number of oocytes in fish stage iii	4.735490303	10.92877377	Puntarenas, Costa Rica	9.980622	-84.826341	9.980622	1986	1986	Rodriguez et al. 1986	Compiled for this study
Clupeiformes	Clupeidae	Opisthonema libertate	116.2623	57239.498	Number of oocytes in fish stage iii	4.755848845	10.95499946	Puntarenas, Costa Rica	9.980622	-84.826341	9.980622	1986	1986	Rodriguez et al. 1986	Compiled for this study
Clupeiformes	Clupeidae	Opisthonema libertate	123.7389	58047.5685	Number of oocytes in fish stage iii	4.8181737	10.9690181	Puntarenas, Costa Rica	9.980622	-84.826341	9.980622	1986	1986	Rodriguez et al. 1986	Compiled for this study
Clupeiformes	Clupeidae	Opisthonema libertate	148.7591	58420.1106	Number of oocytes in fish stage iii	5.002328219	10.97541547	Puntarenas, Costa Rica	9.980622	-84.826341	9.980622	1986	1986	Rodriguez et al. 1986	Compiled for this study
Clupeiformes	Clupeidae	Opisthonema libertate	97.9607	60811.7029	Number of oocytes in fish stage iii	4.584566378	11.01553753	Puntarenas, Costa Rica	9.980622	-84.826341	9.980622	1986	1986	Rodriguez et al. 1986	Compiled for this study
Clupeiformes	Clupeidae	Opisthonema libertate	120.378	62429.2244	Number of oocytes in fish stage iii	4.790636792	11.04178878	Puntarenas, Costa Rica	9.980622	-84.826341	9.980622	1986	1986	Rodriguez et al. 1986	Compiled for this study
Clupeiformes	Clupeidae	Opisthonema libertate	123.1402	64913.8433	Number of oocytes in fish stage iii	4.813323544	11.08081618	Puntarenas, Costa Rica	9.980622	-84.826341	9.980622	1986	1986	Rodriguez et al. 1986	Compiled for this study
Clupeiformes	Clupeidae	Opisthonema libertate	109.8588	67007.1405	Number of oocytes in fish stage iii	4.699195905	11.11255447	Puntarenas, Costa Rica	9.980622	-84.826341	9.980622	1986	1986	Rodriguez et al. 1986	Compiled for this study
Clupeiformes	Clupeidae	Opisthonema libertate	139.1176	67524.9071	Number of oocytes in fish stage iii	4.935319619	11.1202518	Puntarenas, Costa Rica	9.980622	-84.826341	9.980622	1986	1986	Rodriguez et al. 1986	Compiled for this study
Clupeiformes	Clupeidae	Opisthonema libertate	159.5936	67554.584	Number of oocytes in fish stage iii	5.072630584	11.1206912	Puntarenas, Costa Rica	9.980622	-84.826341	9.980622	1986	1986	Rodriguez et al. 1986	Compiled for this study
Clupeiformes	Clupeidae	Opisthonema libertate	101.5093	68429.564	Number of oocytes in fish stage iii	4.62015042	11.13356023	Puntarenas, Costa Rica	9.980622	-84.826341	9.980622	1986	1986	Rodriguez et al. 1986	Compiled for this study
Clupeiformes	Clupeidae	Opisthonema libertate	104.5676	70506.8058	Number of oocytes in fish stage iii	4.649833752	11.16346452	Puntarenas, Costa Rica	9.980622	-84.826341	9.980622	1986	1986	Rodriguez et al. 1986	Compiled for this study
Clupeiformes	Clupeidae	Opisthonema libertate	204.636	71190.284	Number of oocytes in fish stage iii	5.321232791	11.17311163	Puntarenas, Costa Rica	9.980622	-84.826341	9.980622	1986	1986	Rodriguez et al. 1986	Compiled for this study
Clupeiformes	Clupeidae	Opisthonema libertate	129.3578	75521.8486	Number of oocytes in fish stage iii	4.862582208	11.23217728	Puntarenas, Costa Rica	9.980622	-84.826341	9.980622	1986	1986	Rodriguez et al. 1986	Compiled for this study
Clupeiformes	Clupeidae	Opisthonema libertate	130.6154	84985.6745	Number of oocytes in fish stage iii	4.872257127	11.35023799	Puntarenas, Costa Rica	9.980622	-84.826341	9.980622	1986	1986	Rodriguez et al. 1986	Compiled for this study
Clupeiformes	Clupeidae	Opisthonema libertate	134.3766	86851.8359	Number of oocytes in fish stage iii	4.900646306	11.37195891	Puntarenas, Costa Rica	9.980622	-84.826341	9.980622	1986	1986	Rodriguez et al. 1986	Compiled for this study
Clupeiformes	Clupeidae	Opisthonema libertate	119.5952	96226.8489	Number of oocytes in fish stage iii	4.784112707	11.47446369	Puntarenas, Costa Rica	9.980622	-84.826341	9.980622	1986	1986	Rodriguez et al. 1986	Compiled for this study
Clupeiformes	Clupeidae	Opisthonema libertate	144.4611	106080	Number of oocytes in fish stage iii	4.973010267	11.57194881	Puntarenas, Costa Rica	9.980622	-84.826341	9.980622	1986	1986	Rodriguez et al. 1986	Compiled for this study
Clupeiformes	Clupeidae	Opisthonema libertate	146.9931	106750	Number of oocytes in fish stage iii	4.990385647	11.57824493	Puntarenas, Costa Rica	9.980622	-84.826341	9.980622	1986	1986	Rodriguez et al. 1986	Compiled for this study
Salmoniformes	Salmonidae	Salmo salar	1265.2461	-45.0113	Surviving embryos	7.143021928	NA	River Imsa, Norway	61.468369	10.938677	61.468369	1997	1997	Fleming, 1998	Compiled for this study
Salmoniformes	Salmonidae	Salmo salar	1609.1109	-45.0113	Surviving embryos	7.383437069	NA	River Imsa, Norway	61.468369	10.938677	61.468369	1997	1997	Fleming, 1998	Compiled for this study
Salmoniformes	Salmonidae	Salmo salar	2728.8758	-27.0068	Surviving embryos	7.911645008	NA	River Imsa, Norway	61.468369	10.938677	61.468369	1997	1997	Fleming, 1998	Compiled for this study
Salmoniformes	Salmonidae	Salmo salar	1384.2763	-9.0023	Surviving embryos	7.232932755	NA	River Imsa, Norway	61.468369	10.938677	61.468369	1997	1997	Fleming, 1998	Compiled for this study
Salmoniformes	Salmonidae	Salmo salar	1339.5119	6.4953	Surviving embryos	7.200060573	1.871078838	River Imsa, Norway	61.468369	10.938677	61.468369	1997	1997	Fleming, 1998	Compiled for this study
Salmoniformes	Salmonidae	Salmo salar	1200.9643	13.1602	Surviving embryos	7.090880096	2.577197123	River Imsa, Norway	61.468369	10.938677	61.468369	1997	1997	Fleming, 1998	Compiled for this study
Salmoniformes	Salmonidae	Salmo salar	947.8325	45.0113	Surviving embryos	6.854177799	3.806913569	River Imsa, Norway	61.468369	10.938677	61.468369	1997	1997	Fleming, 1998	Compiled for this study
Salmoniformes	Salmonidae	Salmo salar	1331.374	45.0113	Surviving embryos	7.193966771	3.806913569	River Imsa, Norway	61.468369	10.938677	61.468369	1997	1997	Fleming, 1998	Compiled for this study
Salmoniformes	Salmonidae	Salmo salar	1543.0121	93.1761	Surviving embryos	7.341491694	4.534491251	River Imsa, Norway	61.468369	10.938677	61.468369	1997	1997	Fleming, 1998	Compiled for this study
Salmoniformes	Salmonidae	Salmo salar	1110.9478	153.0383	Surviving embryos	7.012968804	5.030688217	River Imsa, Norway	61.468369	10.938677	61.468369	1997	1997	Fleming, 1998	Compiled for this study
Salmoniformes	Salmonidae	Salmo salar	1441.5871	153.0383	Surviving embryos	7.273499938	5.030688217	River Imsa, Norway	61.468369	10.938677	61.468369	1997	1997	Fleming, 1998	Compiled for this study
Salmoniformes	Salmonidae	Salmo salar	864.0705	171.0428	Surviving embryos	6.761654363	5.141913818	River Imsa, Norway	61.468369	10.938677	61.468369	1997	1997	Fleming, 1998	Compiled for this study
Salmoniformes	Salmonidae	Salmo salar	1321.6313	199.7805	Surviving embryos	7.186622086	5.297219264	River Imsa, Norway	61.468369	10.938677	61.468369	1997	1997	Fleming, 1998	Compiled for this study
Salmoniformes	Salmonidae	Salmo salar	1331.0124	246.2748	Surviving embryos	7.193695135	5.506447986	River Imsa, Norway	61.468369	10.938677	61.468369	1997	1997	Fleming, 1998	Compiled for this study
Salmoniformes	Salmonidae	Salmo salar	1141.8075	261.0653	Surviving embryos	7.040367812	5.564770568	River Imsa, Norway	61.468369	10.938677	61.468369	1997	1997	Fleming, 1998	Compiled for this study
Salmoniformes	Salmonidae	Salmo salar	1697.2814	279.0698	Surviving embryos	7.436783074	5.63146193	River Imsa, Norway	61.468369	10.938677	61.468369	1997	1997	Fleming, 1998	Compiled for this study
Salmoniformes	Salmonidae	Salmo salar	1644.3791	297.0743	Surviving embryos	7.405118145	5.693982276	River Imsa, Norway	61.468369	10.938677	61.468369	1997	1997	Fleming, 1998	Compiled for this study
Salmoniformes	Salmonidae	Salmo salar	1100.2506	306.3849	Surviving embryos	7.003293251	5.724842155	River Imsa, Norway	61.468369	10.938677	61.468369	1997	1997	Fleming, 1998	Compiled for this study
Salmoniformes	Salmonidae	Salmo salar	1406.3189	315.0788	Surviving embryos	7.24873086	5.752822766	River Imsa, Norway	61.468369	10.938677	61.468369	1997	1997	Fleming, 1998	Compiled for this study
Salmoniformes	Salmonidae	Salmo salar	1368.2507	339.4062	Surviving embryos	7.221288342	5.82719762	River Imsa, Norway	61.468369	10.938677	61.468369	1997	1997	Fleming, 1998	Compiled for this study
Salmoniformes	Salmonidae	Salmo salar	1468.0382	351.0878	Surviving embryos	7.291682231	5.861036335	River Imsa, Norway	61.468369	10.938677	61.468369	1997	1997	Fleming, 1998	Compiled for this study
Salmoniformes	Salmonidae	Salmo salar	1026.6794	414.1329	Surviving embryos	6.93408499	6.026186937	River Imsa, Norway	61.468369	10.938677	61.468369	1997	1997	Fleming, 1998	Compiled for this study
Salmoniformes	Salmonidae	Salmo salar	718.5893	423.1058	Surviving embryos	6.577289985	6.047622266	River Imsa, Norway	61.468369	10.938677	61.468369	1997	1997	Fleming, 1998	Compiled for this study
Salmoniformes	Salmonidae	Salmo salar	1433.2032	432.7521	Surviving embryos	7.267667218	6.070165047	River Imsa, Norway	61.468369	10.938677	61.468369	1997	1997	Fleming, 1998	Compiled for this study
Salmoniformes	Salmonidae	Salmo salar	1759.0007	459.1148	Surviving embryos	7.472501143	6.129300288	River Imsa, Norway	61.468369	10.938677	61.468369	1997	1997	Fleming, 1998	Compiled for this study
Salmoniformes	Salmonidae	Salmo salar	1252.0206	477.1193	Surviving embryos	7.132514005	6.167766564	River Imsa, Norway	61.468369	10.938677	61.468369	1997	1997	Fleming, 1998	Compiled for this study
Salmoniformes	Salmonidae	Salmo salar	872.8876	495.1238	Surviving embryos	6.771806796	6.204807832	River Imsa, Norway	61.468369	10.938677	61.468369	1997	1997	Fleming, 1998	Compiled for this study
Salmoniformes	Salmonidae	Salmo salar	1291.6973	495.1238	Surviving embryos	7.163712369	6.204807832	River Imsa, Norway	61.468369	10.938677	61.468369	1997	1997	Fleming, 1998	Compiled for this study
Salmoniformes	Salmonidae	Salmo salar	1027.0129	522.4527	Surviving embryos	6.934409771	6.258534453	River Imsa, Norway	61.468369	10.938677	61.468369	1997	1997	Fleming, 1998	Compiled for this study
Salmoniformes	Salmonidae	Salmo salar	1393.0933	531.1328	Surviving embryos	7.239281949	6.275012084	River Imsa, Norway	61.468369	10.938677	61.468369	1997	1997	Fleming, 1998	Compiled for this study
Salmoniformes	Salmonidae	Salmo salar	1331.8939	532.5485	Surviving embryos	7.194357193	6.277673973	River Imsa, Norway	61.468369	10.938677	61.468369	1997	1997	Fleming, 1998	Compiled for this study
Salmoniformes	Salmonidae	Salmo salar	1578.2513	549.1373	Surviving embryos	7.364072741	6.308348501	River Imsa, Norway	61.468369	10.938677	61.468369	1997	1997	Fleming, 1998	Compiled for this study
Salmoniformes	Salmonidae	Salmo salar	1670.8303	549.1373	Surviving embryos	7.421075967	6.308348501	River Imsa, Norway	61.468369	10.938677	61.468369	1997	1997	Fleming, 1998	Compiled for this study
Salmoniformes	Salmonidae	Salmo salar	1692.2511	558.5474	Surviving embryos	7.433814933	6.325339485	River Imsa, Norway	61.468369	10.938677	61.468369	1997	1997	Fleming, 1998	Compiled for this study
Salmoniformes	Salmonidae	Salmo salar	2049.9633	567.1418	Surviving embryos	7.62557717	6.340609361	River Imsa, Norway	61.468369	10.938677	61.468369	1997	1997	Fleming, 1998	Compiled for this study
Salmoniformes	Salmonidae	Salmo salar	823.9416	575.0402	Surviving embryos	6.714099654	6.354439951	River Imsa, Norway	61.468369	10.938677	61.468369	1997	1997	Fleming, 1998	Compiled for this study
Salmoniformes	Salmonidae	Salmo salar	1054.9178	584.5642	Surviving embryos	6.961218128	6.370866612	River Imsa, Norway	61.468369	10.938677	61.468369	1997	1997	Fleming, 1998	Compiled for this study
Salmoniformes	Salmonidae	Salmo salar	833.2109	585.1463	Surviving embryos	6.725286791	6.371861901	River Imsa, Norway	61.468369	10.938677	61.468369	1997	1997	Fleming, 1998	Compiled for this study
Salmoniformes	Salmonidae	Salmo salar	1357.8251	585.1463	Surviving embryos	7.213639507	6.371861901	River Imsa, Norway	61.468369	10.938677	61.468369	1997	1997	Fleming, 1998	Compiled for this study
Salmoniformes	Salmonidae	Salmo salar	1627.9656	681.8411	Surviving embryos	7.395086416	6.524796639	River Imsa, Norway	61.468369	10.938677	61.468369	1997	1997	Fleming, 1998	Compiled for this study
Salmoniformes	Salmonidae	Salmo salar	2634.9657	705.1061	Surviving embryos	7.876625444	6.558348288	River Imsa, Norway	61.468369	10.938677	61.468369	1997	1997	Fleming, 1998	Compiled for this study
Salmoniformes	Salmonidae	Salmo salar	1073.8942	747.1868	Surviving embryos	6.97904676	6.616315221	River Imsa, Norway	61.468369	10.938677	61.468369	1997	1997	Fleming, 1998	Compiled for this study
Salmoniformes	Salmonidae	Salmo salar	1631.1536	765.1913	Surviving embryos	7.397042774	6.640125868	River Imsa, Norway	61.468369	10.938677	61.468369	1997	1997	Fleming, 1998	Compiled for this study
Salmoniformes	Salmonidae	Salmo salar	1344.5996	783.1958	Surviving embryos	7.203851553	6.663382729	River Imsa, Norway	61.468369	10.938677	61.468369	1997	1997	Fleming, 1998	Compiled for this study
Salmoniformes	Salmonidae	Salmo salar	843.347	876.9311	Surviving embryos	6.737378498	6.776428426	River Imsa, Norway	61.468369	10.938677	61.468369	1997	1997	Fleming, 1998	Compiled for this study
Salmoniformes	Salmonidae	Salmo salar	2256.7755	887.8667	Surviving embryos	7.721692304	6.788821619	River Imsa, Norway	61.468369	10.938677	61.468369	1997	1997	Fleming, 1998	Compiled for this study
Salmoniformes	Salmonidae	Salmo salar	1212.3439	909.2273	Surviving embryos	7.100310872	6.812595118	River Imsa, Norway	61.468369	10.938677	61.468369	1997	1997	Fleming, 1998	Compiled for this study
Salmoniformes	Salmonidae	Salmo salar	1326.9655	981.2453	Surviving embryos	7.190650036	6.888822479	River Imsa, Norway	61.468369	10.938677	61.468369	1997	1997	Fleming, 1998	Compiled for this study
Salmoniformes	Salmonidae	Salmo salar	1820.7201	981.2453	Surviving embryos	7.506987361	6.888822479	River Imsa, Norway	61.468369	10.938677	61.468369	1997	1997	Fleming, 1998	Compiled for this study
Salmoniformes	Salmonidae	Salmo salar	1351.8711	1020.1305	Surviving embryos	7.209244912	6.927685839	River Imsa, Norway	61.468369	10.938677	61.468369	1997	1997	Fleming, 1998	Compiled for this study
Salmoniformes	Salmonidae	Salmo salar	1547.3916	1089.2723	Surviving embryos	7.344325954	6.993265138	River Imsa, Norway	61.468369	10.938677	61.468369	1997	1997	Fleming, 1998	Compiled for this study
Salmoniformes	Salmonidae	Salmo salar	1749.3712	1108.3124	Surviving embryos	7.467011688	7.010593777	River Imsa, Norway	61.468369	10.938677	61.468369	1997	1997	Fleming, 1998	Compiled for this study
Salmoniformes	Salmonidae	Salmo salar	1278.4905	1189.7755	Surviving embryos	7.153435364	7.081519913	River Imsa, Norway	61.468369	10.938677	61.468369	1997	1997	Fleming, 1998	Compiled for this study
Salmoniformes	Salmonidae	Salmo salar	1583.6097	1277.2426	Surviving embryos	7.36746214	7.152458814	River Imsa, Norway	61.468369	10.938677	61.468369	1997	1997	Fleming, 1998	Compiled for this study
Salmoniformes	Salmonidae	Salmo salar	1609.1109	1359.3397	Surviving embryos	7.383437069	7.214754346	River Imsa, Norway	61.468369	10.938677	61.468369	1997	1997	Fleming, 1998	Compiled for this study
Salmoniformes	Salmonidae	Salmo salar	3487.1815	1462.1832	Surviving embryos	8.156849096	7.28768594	River Imsa, Norway	61.468369	10.938677	61.468369	1997	1997	Fleming, 1998	Compiled for this study
Salmoniformes	Salmonidae	Salmo salar	1658.1815	1494.454	Surviving embryos	7.413476799	7.309516202	River Imsa, Norway	61.468369	10.938677	61.468369	1997	1997	Fleming, 1998	Compiled for this study
Salmoniformes	Salmonidae	Salmo salar	1168.2586	1575.3938	Surviving embryos	7.063269543	7.362260552	River Imsa, Norway	61.468369	10.938677	61.468369	1997	1997	Fleming, 1998	Compiled for this study
Salmoniformes	Salmonidae	Salmo salar	2076.4144	1665.4163	Surviving embryos	7.638397839	7.417830401	River Imsa, Norway	61.468369	10.938677	61.468369	1997	1997	Fleming, 1998	Compiled for this study
Salmoniformes	Salmonidae	Salmo salar	1159.4416	1791.4479	Surviving embryos	7.055693789	7.490779455	River Imsa, Norway	61.468369	10.938677	61.468369	1997	1997	Fleming, 1998	Compiled for this study
Salmoniformes	Salmonidae	Salmo salar	1397.5018	1791.4479	Surviving embryos	7.242441493	7.490779455	River Imsa, Norway	61.468369	10.938677	61.468369	1997	1997	Fleming, 1998	Compiled for this study
Salmoniformes	Salmonidae	Salmo salar	3211.4443	1916.5295	Surviving embryos	8.074476053	7.558271277	River Imsa, Norway	61.468369	10.938677	61.468369	1997	1997	Fleming, 1998	Compiled for this study
Salmoniformes	Salmonidae	Salmo salar	1128.5819	2313.5784	Surviving embryos	7.028717168	7.746550696	River Imsa, Norway	61.468369	10.938677	61.468369	1997	1997	Fleming, 1998	Compiled for this study
Salmoniformes	Salmonidae	Salmo salar	2991.3263	2433.2018	Surviving embryos	8.003472147	7.796963282	River Imsa, Norway	61.468369	10.938677	61.468369	1997	1997	Fleming, 1998	Compiled for this study
Salmoniformes	Salmonidae	Salmo salar	2326.6837	2590.5352	Surviving embryos	7.752199228	7.859619774	River Imsa, Norway	61.468369	10.938677	61.468369	1997	1997	Fleming, 1998	Compiled for this study
Salmoniformes	Salmonidae	Salmo salar	1485.6723	2763.6909	Surviving embryos	7.303622676	7.924322348	River Imsa, Norway	61.468369	10.938677	61.468369	1997	1997	Fleming, 1998	Compiled for this study
Salmoniformes	Salmonidae	Salmo salar	4997.4463	2920.6766	Surviving embryos	8.516682321	7.979570581	River Imsa, Norway	61.468369	10.938677	61.468369	1997	1997	Fleming, 1998	Compiled for this study
Salmoniformes	Salmonidae	Salmo salar	4498.8274	2994.1882	Surviving embryos	8.411572064	8.004428422	River Imsa, Norway	61.468369	10.938677	61.468369	1997	1997	Fleming, 1998	Compiled for this study
Salmoniformes	Salmonidae	Salmo salar	3039.3035	3013.8437	Surviving embryos	8.019383656	8.01097152	River Imsa, Norway	61.468369	10.938677	61.468369	1997	1997	Fleming, 1998	Compiled for this study
Salmoniformes	Salmonidae	Salmo salar	3344.4228	3101.3108	Surviving embryos	8.115049402	8.03958014	River Imsa, Norway	61.468369	10.938677	61.468369	1997	1997	Fleming, 1998	Compiled for this study
Salmoniformes	Salmonidae	Salmo salar	1393.0933	3159.7899	Surviving embryos	7.239281949	8.058260817	River Imsa, Norway	61.468369	10.938677	61.468369	1997	1997	Fleming, 1998	Compiled for this study
Salmoniformes	Salmonidae	Salmo salar	1428.3615	3177.7944	Surviving embryos	7.264283262	8.06394265	River Imsa, Norway	61.468369	10.938677	61.468369	1997	1997	Fleming, 1998	Compiled for this study
Salmoniformes	Salmonidae	Salmo salar	1878.0309	3537.8845	Surviving embryos	7.537979113	8.171284229	River Imsa, Norway	61.468369	10.938677	61.468369	1997	1997	Fleming, 1998	Compiled for this study
Salmoniformes	Salmonidae	Salmo salar	2455.5474	3915.979	Surviving embryos	7.806104989	8.272820641	River Imsa, Norway	61.468369	10.938677	61.468369	1997	1997	Fleming, 1998	Compiled for this study
Salmoniformes	Salmonidae	Salmo salar	1494.4893	4276.069	Surviving embryos	7.309539822	8.360789409	River Imsa, Norway	61.468369	10.938677	61.468369	1997	1997	Fleming, 1998	Compiled for this study
Salmoniformes	Salmonidae	Salmo salar	4290.5205	4346.5417	Surviving embryos	8.364163333	8.377135796	River Imsa, Norway	61.468369	10.938677	61.468369	1997	1997	Fleming, 1998	Compiled for this study
Salmoniformes	Salmonidae	Salmo salar	3912.5687	4606.6736	Surviving embryos	8.271949394	8.435261314	River Imsa, Norway	61.468369	10.938677	61.468369	1997	1997	Fleming, 1998	Compiled for this study
Salmoniformes	Salmonidae	Salmo salar	2288.0235	11117.7793	Surviving embryos	7.735443623	9.316300845	River Imsa, Norway	61.468369	10.938677	61.468369	1997	1997	Fleming, 1998	Compiled for this study
Pomacentridae	Perciformes	Acanthochromis polyacanthus	75.2660239	245.64	Clutch size	4.321028823	5.503867049	Heron island, GBR, Australia	-23.444321	151.913411	23.444321	1992 December - 1995 December	1993.5	kavanagh_kd_2000_b66_321.pdf	Barneche et al 2018
Pomacentridae	Perciformes	Acanthochromis polyacanthus	71.85777857	270.95	Clutch size	4.274688868	5.601934302	Heron island, GBR, Australia	-23.444321	151.913411	23.444321	1992 December - 1995 December	1993.5	kavanagh_kd_2000_b66_321.pdf	Barneche et al 2018
Pomacentridae	Perciformes	Acanthochromis polyacanthus	75.29636054	296.26	Clutch size	4.321431801	5.691237447	Heron island, GBR, Australia	-23.444321	151.913411	23.444321	1992 December - 1995 December	1993.5	kavanagh_kd_2000_b66_321.pdf	Barneche et al 2018
Pomacentridae	Perciformes	Acanthochromis polyacanthus	66.94090293	325.79	Clutch size	4.203810184	5.786253002	Heron island, GBR, Australia	-23.444321	151.913411	23.444321	1992 December - 1995 December	1993.5	kavanagh_kd_2000_b66_321.pdf	Barneche et al 2018
Pomacentridae	Perciformes	Acanthochromis polyacanthus	59.26059906	343.19	Clutch size	4.081944651	5.83828423	Heron island, GBR, Australia	-23.444321	151.913411	23.444321	1992 December - 1995 December	1993.5	kavanagh_kd_2000_b66_321.pdf	Barneche et al 2018
Pomacentridae	Perciformes	Acanthochromis polyacanthus	71.85189796	369.56	Clutch size	4.274607028	5.912313109	Heron island, GBR, Australia	-23.444321	151.913411	23.444321	1992 December - 1995 December	1993.5	kavanagh_kd_2000_b66_321.pdf	Barneche et al 2018
Pomacentridae	Perciformes	Acanthochromis polyacanthus	59.2293057	402.25	Clutch size	4.081416448	5.997073786	Heron island, GBR, Australia	-23.444321	151.913411	23.444321	1992 December - 1995 December	1993.5	kavanagh_kd_2000_b66_321.pdf	Barneche et al 2018
Pomacentridae	Perciformes	Acanthochromis polyacanthus	75.32306357	402.78	Clutch size	4.321786377	5.998390507	Heron island, GBR, Australia	-23.444321	151.913411	23.444321	1992 December - 1995 December	1993.5	kavanagh_kd_2000_b66_321.pdf	Barneche et al 2018
Pomacentridae	Perciformes	Acanthochromis polyacanthus	63.81815035	425.46	Clutch size	4.156037638	6.053170937	Heron island, GBR, Australia	-23.444321	151.913411	23.444321	1992 December - 1995 December	1993.5	kavanagh_kd_2000_b66_321.pdf	Barneche et al 2018
Pomacentridae	Perciformes	Acanthochromis polyacanthus	75.28647856	459.2	Clutch size	4.321300551	6.129485845	Heron island, GBR, Australia	-23.444321	151.913411	23.444321	1992 December - 1995 December	1993.5	kavanagh_kd_2000_b66_321.pdf	Barneche et al 2018
Pomacentridae	Perciformes	Acanthochromis polyacanthus	71.8466897	459.73	Clutch size	4.274534539	6.130639361	Heron island, GBR, Australia	-23.444321	151.913411	23.444321	1992 December - 1995 December	1993.5	kavanagh_kd_2000_b66_321.pdf	Barneche et al 2018
Pomacentridae	Perciformes	Acanthochromis polyacanthus	63.78448607	496.64	Clutch size	4.155509996	6.207865418	Heron island, GBR, Australia	-23.444321	151.913411	23.444321	1992 December - 1995 December	1993.5	kavanagh_kd_2000_b66_321.pdf	Barneche et al 2018
Pomacentridae	Perciformes	Acanthochromis polyacanthus	66.93000875	520.37	Clutch size	4.203647428	6.254540097	Heron island, GBR, Australia	-23.444321	151.913411	23.444321	1992 December - 1995 December	1993.5	kavanagh_kd_2000_b66_321.pdf	Barneche et al 2018
Pomacentridae	Perciformes	Acanthochromis polyacanthus	84.30627568	541.99	Clutch size	4.434456307	6.295247551	Heron island, GBR, Australia	-23.444321	151.913411	23.444321	1992 December - 1995 December	1993.5	kavanagh_kd_2000_b66_321.pdf	Barneche et al 2018
Pomacentridae	Perciformes	Acanthochromis polyacanthus	84.30421829	573.11	Clutch size	4.434431903	6.35107767	Heron island, GBR, Australia	-23.444321	151.913411	23.444321	1992 December - 1995 December	1993.5	kavanagh_kd_2000_b66_321.pdf	Barneche et al 2018
Clupeidae	Clupeiformes	Amblygaster sirm	78.55057018	20281	Batch fecundity (mature ova)	4.36374262	9.917439766	Parangipettai, SE coast of India	11.514903	79.786229	11.514903	1994 January - December	1994	veerappan_n_1997_j39_89.pdf	Barneche et al 2018
Clupeidae	Clupeiformes	Amblygaster sirm	72.73163885	21984	Batch fecundity (mature ova)	4.28677649	9.998070195	Parangipettai, SE coast of India	11.514903	79.786229	11.514903	1994 January - December	1994	veerappan_n_1997_j39_89.pdf	Barneche et al 2018
Clupeidae	Clupeiformes	Amblygaster sirm	78.55057018	22320	Batch fecundity (mature ova)	4.36374262	10.01323842	Parangipettai, SE coast of India	11.514903	79.786229	11.514903	1994 January - December	1994	veerappan_n_1997_j39_89.pdf	Barneche et al 2018
Clupeidae	Clupeiformes	Amblygaster sirm	89.79721443	24553	Batch fecundity (mature ova)	4.49755396	10.10858933	Parangipettai, SE coast of India	11.514903	79.786229	11.514903	1994 January - December	1994	veerappan_n_1997_j39_89.pdf	Barneche et al 2018
Clupeidae	Clupeiformes	Amblygaster sirm	67.20925818	25882	Batch fecundity (mature ova)	4.20781101	10.16130303	Parangipettai, SE coast of India	11.514903	79.786229	11.514903	1994 January - December	1994	veerappan_n_1997_j39_89.pdf	Barneche et al 2018
Clupeidae	Clupeiformes	Amblygaster sirm	69.3831304	25966	Batch fecundity (mature ova)	4.23964376	10.16454327	Parangipettai, SE coast of India	11.514903	79.786229	11.514903	1994 January - December	1994	veerappan_n_1997_j39_89.pdf	Barneche et al 2018
Clupeidae	Clupeiformes	Amblygaster sirm	72.73163885	26448	Batch fecundity (mature ova)	4.28677649	10.18293582	Parangipettai, SE coast of India	11.514903	79.786229	11.514903	1994 January - December	1994	veerappan_n_1997_j39_89.pdf	Barneche et al 2018
Clupeidae	Clupeiformes	Amblygaster sirm	83.42454832	26467	Batch fecundity (mature ova)	4.42394261	10.18365395	Parangipettai, SE coast of India	11.514903	79.786229	11.514903	1994 January - December	1994	veerappan_n_1997_j39_89.pdf	Barneche et al 2018
Clupeidae	Clupeiformes	Amblygaster sirm	103.5066527	27214	Batch fecundity (mature ova)	4.63963589	10.21148683	Parangipettai, SE coast of India	11.514903	79.786229	11.514903	1994 January - December	1994	veerappan_n_1997_j39_89.pdf	Barneche et al 2018
Clupeidae	Clupeiformes	Amblygaster sirm	72.73163885	27733	Batch fecundity (mature ova)	4.28677649	10.23037832	Parangipettai, SE coast of India	11.514903	79.786229	11.514903	1994 January - December	1994	veerappan_n_1997_j39_89.pdf	Barneche et al 2018
Clupeidae	Clupeiformes	Amblygaster sirm	83.42454832	28967	Batch fecundity (mature ova)	4.42394261	10.27391253	Parangipettai, SE coast of India	11.514903	79.786229	11.514903	1994 January - December	1994	veerappan_n_1997_j39_89.pdf	Barneche et al 2018
Clupeidae	Clupeiformes	Amblygaster sirm	68.29038976	30116	Batch fecundity (mature ova)	4.22376905	10.31281187	Parangipettai, SE coast of India	11.514903	79.786229	11.514903	1994 January - December	1994	veerappan_n_1997_j39_89.pdf	Barneche et al 2018
Clupeidae	Clupeiformes	Amblygaster sirm	68.29038976	31239	Batch fecundity (mature ova)	4.22376905	10.34942259	Parangipettai, SE coast of India	11.514903	79.786229	11.514903	1994 January - December	1994	veerappan_n_1997_j39_89.pdf	Barneche et al 2018
Clupeidae	Clupeiformes	Amblygaster sirm	78.55057018	37446	Batch fecundity (mature ova)	4.36374262	10.53065517	Parangipettai, SE coast of India	11.514903	79.786229	11.514903	1994 January - December	1994	veerappan_n_1997_j39_89.pdf	Barneche et al 2018
Clupeidae	Clupeiformes	Amblygaster sirm	68.29038976	39446	Batch fecundity (mature ova)	4.22376905	10.58268793	Parangipettai, SE coast of India	11.514903	79.786229	11.514903	1994 January - December	1994	veerappan_n_1997_j39_89.pdf	Barneche et al 2018
Clupeidae	Clupeiformes	Amblygaster sirm	73.87144799	46979	Batch fecundity (mature ova)	4.30232639	10.75745597	Parangipettai, SE coast of India	11.514903	79.786229	11.514903	1994 January - December	1994	veerappan_n_1997_j39_89.pdf	Barneche et al 2018
Clupeidae	Clupeiformes	Amblygaster sirm	67.20925818	48306	Batch fecundity (mature ova)	4.20781101	10.78531106	Parangipettai, SE coast of India	11.514903	79.786229	11.514903	1994 January - December	1994	veerappan_n_1997_j39_89.pdf	Barneche et al 2018
Clupeidae	Clupeiformes	Amblygaster sirm	89.79721443	52180	Batch fecundity (mature ova)	4.49755396	10.86245456	Parangipettai, SE coast of India	11.514903	79.786229	11.514903	1994 January - December	1994	veerappan_n_1997_j39_89.pdf	Barneche et al 2018
Clupeidae	Clupeiformes	Amblygaster sirm	83.42454832	61830	Batch fecundity (mature ova)	4.42394261	11.03214396	Parangipettai, SE coast of India	11.514903	79.786229	11.514903	1994 January - December	1994	veerappan_n_1997_j39_89.pdf	Barneche et al 2018
Clupeidae	Clupeiformes	Amblygaster sirm	83.42454832	63139	Batch fecundity (mature ova)	4.42394261	11.05309392	Parangipettai, SE coast of India	11.514903	79.786229	11.514903	1994 January - December	1994	veerappan_n_1997_j39_89.pdf	Barneche et al 2018
Clupeidae	Clupeiformes	Amblygaster sirm	89.79721443	68707	Batch fecundity (mature ova)	4.49755396	11.13760637	Parangipettai, SE coast of India	11.514903	79.786229	11.514903	1994 January - December	1994	veerappan_n_1997_j39_89.pdf	Barneche et al 2018
Clupeidae	Clupeiformes	Amblygaster sirm	83.42454832	69103	Batch fecundity (mature ova)	4.42394261	11.14335342	Parangipettai, SE coast of India	11.514903	79.786229	11.514903	1994 January - December	1994	veerappan_n_1997_j39_89.pdf	Barneche et al 2018
Clupeidae	Clupeiformes	Amblygaster sirm	89.79721443	78037	Batch fecundity (mature ova)	4.49755396	11.26493835	Parangipettai, SE coast of India	11.514903	79.786229	11.514903	1994 January - December	1994	veerappan_n_1997_j39_89.pdf	Barneche et al 2018
Clupeidae	Clupeiformes	Amblygaster sirm	83.42454832	85921	Batch fecundity (mature ova)	4.42394261	11.36118355	Parangipettai, SE coast of India	11.514903	79.786229	11.514903	1994 January - December	1994	veerappan_n_1997_j39_89.pdf	Barneche et al 2018
Clupeidae	Clupeiformes	Amblygaster sirm	89.79721443	89187	Batch fecundity (mature ova)	4.49755396	11.39849057	Parangipettai, SE coast of India	11.514903	79.786229	11.514903	1994 January - December	1994	veerappan_n_1997_j39_89.pdf	Barneche et al 2018
Clupeidae	Clupeiformes	Amblygaster sirm	96.48860465	89331	Batch fecundity (mature ova)	4.56942492	11.40010385	Parangipettai, SE coast of India	11.514903	79.786229	11.514903	1994 January - December	1994	veerappan_n_1997_j39_89.pdf	Barneche et al 2018
Clupeidae	Clupeiformes	Amblygaster sirm	96.48860465	91033	Batch fecundity (mature ova)	4.56942492	11.41897736	Parangipettai, SE coast of India	11.514903	79.786229	11.514903	1994 January - December	1994	veerappan_n_1997_j39_89.pdf	Barneche et al 2018
Clupeidae	Clupeiformes	Amblygaster sirm	109.3616209	93325	Batch fecundity (mature ova)	4.69466001	11.4438433	Parangipettai, SE coast of India	11.514903	79.786229	11.514903	1994 January - December	1994	veerappan_n_1997_j39_89.pdf	Barneche et al 2018
Clupeidae	Clupeiformes	Amblygaster sirm	103.5066527	121563	Batch fecundity (mature ova)	4.63963589	11.70818793	Parangipettai, SE coast of India	11.514903	79.786229	11.514903	1994 January - December	1994	veerappan_n_1997_j39_89.pdf	Barneche et al 2018
Clupeidae	Clupeiformes	Amblygaster sirm	102.0765294	125372	Batch fecundity (mature ova)	4.62572282	11.7390406	Parangipettai, SE coast of India	11.514903	79.786229	11.514903	1994 January - December	1994	veerappan_n_1997_j39_89.pdf	Barneche et al 2018
Clupeidae	Clupeiformes	Amblygaster sirm	102.0765294	128588	Batch fecundity (mature ova)	4.62572282	11.76436877	Parangipettai, SE coast of India	11.514903	79.786229	11.514903	1994 January - December	1994	veerappan_n_1997_j39_89.pdf	Barneche et al 2018
Clupeidae	Clupeiformes	Amblygaster sirm	109.3616209	132160	Batch fecundity (mature ova)	4.69466001	11.79176859	Parangipettai, SE coast of India	11.514903	79.786229	11.514903	1994 January - December	1994	veerappan_n_1997_j39_89.pdf	Barneche et al 2018
Clupeidae	Clupeiformes	Amblygaster sirm	110.8592997	140411	Batch fecundity (mature ova)	4.70826183	11.85232912	Parangipettai, SE coast of India	11.514903	79.786229	11.514903	1994 January - December	1994	veerappan_n_1997_j39_89.pdf	Barneche et al 2018
Trichiuridae	Perciformes	Aphanopus carbo	1429.371443	228950	NA	7.26499008	12.34125892	Off Funchal, Madeira Is	32.629776	-16.922364	32.629776	2006 October - November	2006	vieira_ars_2007_msc_thesis_ul.pdf	Barneche et al 2018
Trichiuridae	Perciformes	Aphanopus carbo	1766.325336	306400	NA	7.47665659	12.63264672	Off Funchal, Madeira Is	32.629776	-16.922364	32.629776	2006 October - November	2006	vieira_ars_2007_msc_thesis_ul.pdf	Barneche et al 2018
Trichiuridae	Perciformes	Aphanopus carbo	1513.142426	330770	NA	7.32194384	12.70917855	Off Funchal, Madeira Is	32.629776	-16.922364	32.629776	2006 October - November	2006	vieira_ars_2007_msc_thesis_ul.pdf	Barneche et al 2018
Trichiuridae	Perciformes	Aphanopus carbo	1862.994049	341550	NA	7.52994018	12.74124936	Off Funchal, Madeira Is	32.629776	-16.922364	32.629776	2006 October - November	2006	vieira_ars_2007_msc_thesis_ul.pdf	Barneche et al 2018
Trichiuridae	Perciformes	Aphanopus carbo	2057.002169	392550	NA	7.62900494	12.8804192	Off Funchal, Madeira Is	32.629776	-16.922364	32.629776	2006 October - November	2006	vieira_ars_2007_msc_thesis_ul.pdf	Barneche et al 2018
Trichiuridae	Perciformes	Aphanopus carbo	1600.203549	393990	NA	7.37788612	12.88408081	Off Funchal, Madeira Is	32.629776	-16.922364	32.629776	2006 October - November	2006	vieira_ars_2007_msc_thesis_ul.pdf	Barneche et al 2018
Trichiuridae	Perciformes	Aphanopus carbo	1963.212467	403020	NA	7.58233742	12.90674147	Off Funchal, Madeira Is	32.629776	-16.922364	32.629776	2006 October - November	2006	vieira_ars_2007_msc_thesis_ul.pdf	Barneche et al 2018
Trichiuridae	Perciformes	Aphanopus carbo	1686.239873	418620	NA	7.4302564	12.94471887	Off Funchal, Madeira Is	32.629776	-16.922364	32.629776	2006 October - November	2006	vieira_ars_2007_msc_thesis_ul.pdf	Barneche et al 2018
Trichiuridae	Perciformes	Aphanopus carbo	2269.722706	445310	NA	7.72741295	13.00652595	Off Funchal, Madeira Is	32.629776	-16.922364	32.629776	2006 October - November	2006	vieira_ars_2007_msc_thesis_ul.pdf	Barneche et al 2018
Trichiuridae	Perciformes	Aphanopus carbo	2164.171726	469810	NA	7.67979299	13.06008364	Off Funchal, Madeira Is	32.629776	-16.922364	32.629776	2006 October - November	2006	vieira_ars_2007_msc_thesis_ul.pdf	Barneche et al 2018
Trichiuridae	Perciformes	Aphanopus carbo	2496.985611	545440	NA	7.82283953	13.20934809	Off Funchal, Madeira Is	32.629776	-16.922364	32.629776	2006 October - November	2006	vieira_ars_2007_msc_thesis_ul.pdf	Barneche et al 2018
Trichiuridae	Perciformes	Aphanopus carbo	2384.276533	559410	NA	7.77665102	13.23463794	Off Funchal, Madeira Is	32.629776	-16.922364	32.629776	2006 October - November	2006	vieira_ars_2007_msc_thesis_ul.pdf	Barneche et al 2018
Trichiuridae	Perciformes	Aphanopus carbo	2631.034306	677090	NA	7.87513232	13.42555948	Off Funchal, Madeira Is	32.629776	-16.922364	32.629776	2006 October - November	2006	vieira_ars_2007_msc_thesis_ul.pdf	Barneche et al 2018
Trichiuridae	Perciformes	Aphanopus carbo	2894.674143	961440	NA	7.97062783	13.77618744	Off Funchal, Madeira Is	32.629776	-16.922364	32.629776	2006 October - November	2006	vieira_ars_2007_msc_thesis_ul.pdf	Barneche et al 2018
Sparidae	Perciformes	Archosargus rhomboidalis	29.5284	17265.5061	Number of mature oocytes	3.385352512	9.813234564	Terminos Lagoon, Mexico	18.640836	-91.5457	18.640836	1980 February - 1981 April	1980.75	chavance_p_1984_t113_166.pdf	Barneche et al 2018
Sparidae	Perciformes	Archosargus rhomboidalis	37.2609	20839.2877	Number of mature oocytes	3.617944519	9.954038071	Terminos Lagoon, Mexico	18.640836	-91.5457	18.640836	1980 February - 1981 April	1980.75	chavance_p_1984_t113_166.pdf	Barneche et al 2018
Sparidae	Perciformes	Archosargus rhomboidalis	44.2961	28870.0308	Number of mature oocytes	3.790896637	9.980078155	Terminos Lagoon, Mexico	18.640836	-91.5457	18.640836	1980 February - 1981 April	1980.75	chavance_p_1984_t113_166.pdf	Barneche et al 2018
Sparidae	Perciformes	Archosargus rhomboidalis	59.7444	21753.0901	Number of mature oocytes	4.090075463	10.08113152	Terminos Lagoon, Mexico	18.640836	-91.5457	18.640836	1980 February - 1981 April	1980.75	chavance_p_1984_t113_166.pdf	Barneche et al 2018
Sparidae	Perciformes	Archosargus rhomboidalis	82.2252	20289.4751	Number of mature oocytes	4.409461824	10.15175289	Terminos Lagoon, Mexico	18.640836	-91.5457	18.640836	1980 February - 1981 April	1980.75	chavance_p_1984_t113_166.pdf	Barneche et al 2018
Sparidae	Perciformes	Archosargus rhomboidalis	78.0174	26823.197	Number of mature oocytes	4.356931879	10.20292526	Terminos Lagoon, Mexico	18.640836	-91.5457	18.640836	1980 February - 1981 April	1980.75	chavance_p_1984_t113_166.pdf	Barneche et al 2018
Sparidae	Perciformes	Archosargus rhomboidalis	90.662	25349.8385	Number of mature oocytes	4.507138306	10.27556822	Terminos Lagoon, Mexico	18.640836	-91.5457	18.640836	1980 February - 1981 April	1980.75	chavance_p_1984_t113_166.pdf	Barneche et al 2018
Sparidae	Perciformes	Archosargus rhomboidalis	74.5316	49999.536	Number of mature oocytes	4.311223197	10.52682903	Terminos Lagoon, Mexico	18.640836	-91.5457	18.640836	1980 February - 1981 April	1980.75	chavance_p_1984_t113_166.pdf	Barneche et al 2018
Sparidae	Perciformes	Archosargus rhomboidalis	94.9123	55071.7308	Number of mature oocytes	4.552953307	10.80855554	Terminos Lagoon, Mexico	18.640836	-91.5457	18.640836	1980 February - 1981 April	1980.75	chavance_p_1984_t113_166.pdf	Barneche et al 2018
Sparidae	Perciformes	Archosargus rhomboidalis	106.1476	50030.8545	Number of mature oocytes	4.664830578	10.84817136	Terminos Lagoon, Mexico	18.640836	-91.5457	18.640836	1980 February - 1981 April	1980.75	chavance_p_1984_t113_166.pdf	Barneche et al 2018
Sparidae	Perciformes	Archosargus rhomboidalis	106.8564	55380.7393	Number of mature oocytes	4.671485877	10.85911438	Terminos Lagoon, Mexico	18.640836	-91.5457	18.640836	1980 February - 1981 April	1980.75	chavance_p_1984_t113_166.pdf	Barneche et al 2018
Sparidae	Perciformes	Archosargus rhomboidalis	115.2839	52417.3193	Number of mature oocytes	4.747397782	10.86356548	Terminos Lagoon, Mexico	18.640836	-91.5457	18.640836	1980 February - 1981 April	1980.75	chavance_p_1984_t113_166.pdf	Barneche et al 2018
Sparidae	Perciformes	Archosargus rhomboidalis	127.9334	55104.4412	Number of mature oocytes	4.851509816	10.89871885	Terminos Lagoon, Mexico	18.640836	-91.5457	18.640836	1980 February - 1981 April	1980.75	chavance_p_1984_t113_166.pdf	Barneche et al 2018
Sparidae	Perciformes	Archosargus rhomboidalis	143.3828	48879.032	Number of mature oocytes	4.965517977	10.91572463	Terminos Lagoon, Mexico	18.640836	-91.5457	18.640836	1980 February - 1981 April	1980.75	chavance_p_1984_t113_166.pdf	Barneche et al 2018
Sparidae	Perciformes	Archosargus rhomboidalis	164.4472	37904.3558	Number of mature oocytes	5.102589546	10.92669359	Terminos Lagoon, Mexico	18.640836	-91.5457	18.640836	1980 February - 1981 April	1980.75	chavance_p_1984_t113_166.pdf	Barneche et al 2018
Sparidae	Perciformes	Archosargus rhomboidalis	163.0643	56922.3024	Number of mature oocytes	5.094144602	10.95595119	Terminos Lagoon, Mexico	18.640836	-91.5457	18.640836	1980 February - 1981 April	1980.75	chavance_p_1984_t113_166.pdf	Barneche et al 2018
Sparidae	Perciformes	Archosargus rhomboidalis	176.4707	105970	Number of mature oocytes	5.173154857	11.33876254	Terminos Lagoon, Mexico	18.640836	-91.5457	18.640836	1980 February - 1981 April	1980.75	chavance_p_1984_t113_166.pdf	Barneche et al 2018
Sparidae	Perciformes	Archosargus rhomboidalis	184.8755	83689.8222	Number of mature oocytes	5.219682626	11.4968977	Terminos Lagoon, Mexico	18.640836	-91.5457	18.640836	1980 February - 1981 April	1980.75	chavance_p_1984_t113_166.pdf	Barneche et al 2018
Sparidae	Perciformes	Archosargus rhomboidalis	215.8049	97390.5943	Number of mature oocytes	5.374374759	11.57721395	Terminos Lagoon, Mexico	18.640836	-91.5457	18.640836	1980 February - 1981 April	1980.75	chavance_p_1984_t113_166.pdf	Barneche et al 2018
Sparidae	Perciformes	Archosargus rhomboidalis	246.7447	120010	Number of mature oocytes	5.508354199	11.69348714	Terminos Lagoon, Mexico	18.640836	-91.5457	18.640836	1980 February - 1981 April	1980.75	chavance_p_1984_t113_166.pdf	Barneche et al 2018
Sparidae	Perciformes	Archosargus rhomboidalis	260.8064	128640	Number of mature oocytes	5.56377837	11.74536171	Terminos Lagoon, Mexico	18.640836	-91.5457	18.640836	1980 February - 1981 April	1980.75	chavance_p_1984_t113_166.pdf	Barneche et al 2018
Sparidae	Perciformes	Archosargus rhomboidalis	317.0473	158410	Number of mature oocytes	5.759050974	11.97658401	Terminos Lagoon, Mexico	18.640836	-91.5457	18.640836	1980 February - 1981 April	1980.75	chavance_p_1984_t113_166.pdf	Barneche et al 2018
Sparidae	Perciformes	Archosargus rhomboidalis	325.4817	161390	Number of mature oocytes	5.785306239	11.98982402	Terminos Lagoon, Mexico	18.640836	-91.5457	18.640836	1980 February - 1981 April	1980.75	chavance_p_1984_t113_166.pdf	Barneche et al 2018
Atherinidae	Atheriniformes	Atherina presbyter	3.01252642	935	Number of mature oocytes	1.10277907	6.840546529	Fowley power station Southamption, UK	50.784368	-1.271072	50.784368	1978 March - 1979 November	1979.15	turnpenny_awh_1981_j18_417.pdf	Barneche et al 2018
Atherinidae	Atheriniformes	Atherina presbyter	2.341554052	1122	Number of mature oocytes	0.85081483	7.022868086	Fowley power station Southamption, UK	50.784368	-1.271072	50.784368	1978 March - 1979 November	1979.15	turnpenny_awh_1981_j18_417.pdf	Barneche et al 2018
Atherinidae	Atheriniformes	Atherina presbyter	3.844147336	1274	Number of mature oocytes	1.34655182	7.149916836	Fowley power station Southamption, UK	50.784368	-1.271072	50.784368	1978 March - 1979 November	1979.15	turnpenny_awh_1981_j18_417.pdf	Barneche et al 2018
Atherinidae	Atheriniformes	Atherina presbyter	3.09694597	1461	Number of mature oocytes	1.13041646	7.286876412	Fowley power station Southamption, UK	50.784368	-1.271072	50.784368	1978 March - 1979 November	1979.15	turnpenny_awh_1981_j18_417.pdf	Barneche et al 2018
Atherinidae	Atheriniformes	Atherina presbyter	3.715356888	1462	Number of mature oocytes	1.31247474	7.28756064	Fowley power station Southamption, UK	50.784368	-1.271072	50.784368	1978 March - 1979 November	1979.15	turnpenny_awh_1981_j18_417.pdf	Barneche et al 2018
Atherinidae	Atheriniformes	Atherina presbyter	3.304678851	1504	Number of mature oocytes	1.1953393	7.315883505	Fowley power station Southamption, UK	50.784368	-1.271072	50.784368	1978 March - 1979 November	1979.15	turnpenny_awh_1981_j18_417.pdf	Barneche et al 2018
Atherinidae	Atheriniformes	Atherina presbyter	3.972619761	1726	Number of mature oocytes	1.37942577	7.453561872	Fowley power station Southamption, UK	50.784368	-1.271072	50.784368	1978 March - 1979 November	1979.15	turnpenny_awh_1981_j18_417.pdf	Barneche et al 2018
Atherinidae	Atheriniformes	Atherina presbyter	4.664812836	1860	Number of mature oocytes	1.54004771	7.528331767	Fowley power station Southamption, UK	50.784368	-1.271072	50.784368	1978 March - 1979 November	1979.15	turnpenny_awh_1981_j18_417.pdf	Barneche et al 2018
Atherinidae	Atheriniformes	Atherina presbyter	6.478629836	1894	Number of mature oocytes	1.86850904	7.546446274	Fowley power station Southamption, UK	50.784368	-1.271072	50.784368	1978 March - 1979 November	1979.15	turnpenny_awh_1981_j18_417.pdf	Barneche et al 2018
Atherinidae	Atheriniformes	Atherina presbyter	7.888109888	1950	Number of mature oocytes	2.06535655	7.575584652	Fowley power station Southamption, UK	50.784368	-1.271072	50.784368	1978 March - 1979 November	1979.15	turnpenny_awh_1981_j18_417.pdf	Barneche et al 2018
Atherinidae	Atheriniformes	Atherina presbyter	8.150917799	2370	Number of mature oocytes	2.09813053	7.770645234	Fowley power station Southamption, UK	50.784368	-1.271072	50.784368	1978 March - 1979 November	1979.15	turnpenny_awh_1981_j18_417.pdf	Barneche et al 2018
Atherinidae	Atheriniformes	Atherina presbyter	7.170243316	2410	Number of mature oocytes	1.96993959	7.787382026	Fowley power station Southamption, UK	50.784368	-1.271072	50.784368	1978 March - 1979 November	1979.15	turnpenny_awh_1981_j18_417.pdf	Barneche et al 2018
Atherinidae	Atheriniformes	Atherina presbyter	9.285257237	2847	Number of mature oocytes	2.2284279	7.954021087	Fowley power station Southamption, UK	50.784368	-1.271072	50.784368	1978 March - 1979 November	1979.15	turnpenny_awh_1981_j18_417.pdf	Barneche et al 2018
Atherinidae	Atheriniformes	Atherina presbyter	8.989460291	3156	Number of mature oocytes	2.19605281	8.057060682	Fowley power station Southamption, UK	50.784368	-1.271072	50.784368	1978 March - 1979 November	1979.15	turnpenny_awh_1981_j18_417.pdf	Barneche et al 2018
Atherinidae	Atheriniformes	Atherina presbyter	8.958250728	3479	Number of mature oocytes	2.19257498	8.154500175	Fowley power station Southamption, UK	50.784368	-1.271072	50.784368	1978 March - 1979 November	1979.15	turnpenny_awh_1981_j18_417.pdf	Barneche et al 2018
Atherinidae	Atheriniformes	Atherina presbyter	11.20902618	3793	Number of mature oocytes	2.41671936	8.240912542	Fowley power station Southamption, UK	50.784368	-1.271072	50.784368	1978 March - 1979 November	1979.15	turnpenny_awh_1981_j18_417.pdf	Barneche et al 2018
Atherinidae	Atheriniformes	Atherina presbyter	8.992546027	4061	Number of mature oocytes	2.19639602	8.309184528	Fowley power station Southamption, UK	50.784368	-1.271072	50.784368	1978 March - 1979 November	1979.15	turnpenny_awh_1981_j18_417.pdf	Barneche et al 2018
Atherinidae	Atheriniformes	Atherina presbyter	13.48358295	5111	Number of mature oocytes	2.60147287	8.539150359	Fowley power station Southamption, UK	50.784368	-1.271072	50.784368	1978 March - 1979 November	1979.15	turnpenny_awh_1981_j18_417.pdf	Barneche et al 2018
Atherinidae	Atheriniformes	Atherina presbyter	13.87990498	5290	Number of mature oocytes	2.63044211	8.573573525	Fowley power station Southamption, UK	50.784368	-1.271072	50.784368	1978 March - 1979 November	1979.15	turnpenny_awh_1981_j18_417.pdf	Barneche et al 2018
Atherinidae	Atheriniformes	Atherina presbyter	10.79682317	5379	Number of mature oocytes	2.37925194	8.590257762	Fowley power station Southamption, UK	50.784368	-1.271072	50.784368	1978 March - 1979 November	1979.15	turnpenny_awh_1981_j18_417.pdf	Barneche et al 2018
Atherinidae	Atheriniformes	Atherina presbyter	11.19440147	5473	Number of mature oocytes	2.41541379	8.607582191	Fowley power station Southamption, UK	50.784368	-1.271072	50.784368	1978 March - 1979 November	1979.15	turnpenny_awh_1981_j18_417.pdf	Barneche et al 2018
Atherinidae	Atheriniformes	Atherina presbyter	13.46102248	5634	Number of mature oocytes	2.59979829	8.636574948	Fowley power station Southamption, UK	50.784368	-1.271072	50.784368	1978 March - 1979 November	1979.15	turnpenny_awh_1981_j18_417.pdf	Barneche et al 2018
Atherinidae	Atheriniformes	Atherina presbyter	12.23216003	5897	Number of mature oocytes	2.50406855	8.682199026	Fowley power station Southamption, UK	50.784368	-1.271072	50.784368	1978 March - 1979 November	1979.15	turnpenny_awh_1981_j18_417.pdf	Barneche et al 2018
Atherinidae	Atheriniformes	Atherina presbyter	14.37027033	6965	Number of mature oocytes	2.66516151	8.848652886	Fowley power station Southamption, UK	50.784368	-1.271072	50.784368	1978 March - 1979 November	1979.15	turnpenny_awh_1981_j18_417.pdf	Barneche et al 2018
Atherinidae	Atheriniformes	Atherina presbyter	11.23929389	7288	Number of mature oocytes	2.41941602	8.893984439	Fowley power station Southamption, UK	50.784368	-1.271072	50.784368	1978 March - 1979 November	1979.15	turnpenny_awh_1981_j18_417.pdf	Barneche et al 2018
Atherinidae	Atheriniformes	Atherina presbyter	14.31975403	7461	Number of mature oocytes	2.66163999	8.917444732	Fowley power station Southamption, UK	50.784368	-1.271072	50.784368	1978 March - 1979 November	1979.15	turnpenny_awh_1981_j18_417.pdf	Barneche et al 2018
Atherinidae	Atheriniformes	Atherina presbyter	13.96266507	7766	Number of mature oocytes	2.63638699	8.95751051	Fowley power station Southamption, UK	50.784368	-1.271072	50.784368	1978 March - 1979 November	1979.15	turnpenny_awh_1981_j18_417.pdf	Barneche et al 2018
Atherinidae	Atheriniformes	Atherina presbyter	15.36889789	8611	Number of mature oocytes	2.73234585	9.060795735	Fowley power station Southamption, UK	50.784368	-1.271072	50.784368	1978 March - 1979 November	1979.15	turnpenny_awh_1981_j18_417.pdf	Barneche et al 2018
Atherinidae	Atheriniformes	Atherina presbyter	13.0152179	9167	Number of mature oocytes	2.56611928	9.123365358	Fowley power station Southamption, UK	50.784368	-1.271072	50.784368	1978 March - 1979 November	1979.15	turnpenny_awh_1981_j18_417.pdf	Barneche et al 2018
Atherinidae	Atheriniformes	Atherina presbyter	14.82564917	9766	Number of mature oocytes	2.69635873	9.186662245	Fowley power station Southamption, UK	50.784368	-1.271072	50.784368	1978 March - 1979 November	1979.15	turnpenny_awh_1981_j18_417.pdf	Barneche et al 2018
Atherinidae	Atheriniformes	Atherina presbyter	17.35215615	10170	Number of mature oocytes	2.85371677	9.227197489	Fowley power station Southamption, UK	50.784368	-1.271072	50.784368	1978 March - 1979 November	1979.15	turnpenny_awh_1981_j18_417.pdf	Barneche et al 2018
Atherinidae	Atheriniformes	Atherina presbyter	16.76625833	10227	Number of mature oocytes	2.81936843	9.232786561	Fowley power station Southamption, UK	50.784368	-1.271072	50.784368	1978 March - 1979 November	1979.15	turnpenny_awh_1981_j18_417.pdf	Barneche et al 2018
Atherinidae	Atheriniformes	Atherina presbyter	19.10057189	11407	Number of mature oocytes	2.94971828	9.341982481	Fowley power station Southamption, UK	50.784368	-1.271072	50.784368	1978 March - 1979 November	1979.15	turnpenny_awh_1981_j18_417.pdf	Barneche et al 2018
Balistidae	Tetraodontiformes	Balistes capriscus	187.4511647	32919	Number of eggs	5.233518357	10.40180528	Off the coast of Senegal	14.53317	-17.540191	14.53317	Before 1981	NA	kacem_h_2014_j94_1531.pdf	Barneche et al 2018
Balistidae	Tetraodontiformes	Balistes capriscus	210.7918908	39556	Number of eggs	5.350871347	10.58547267	Off the coast of Senegal	14.53317	-17.540191	14.53317	Before 1981	NA	kacem_h_2014_j94_1531.pdf	Barneche et al 2018
Balistidae	Tetraodontiformes	Balistes capriscus	232.3569326	39699	Number of eggs	5.448274692	10.58908128	Off the coast of Senegal	14.53317	-17.540191	14.53317	Before 1981	NA	kacem_h_2014_j94_1531.pdf	Barneche et al 2018
Balistidae	Tetraodontiformes	Balistes capriscus	316.0229675	40182	Number of eggs	5.755814893	10.60117441	Off the coast of Senegal	14.53317	-17.540191	14.53317	Before 1981	NA	kacem_h_2014_j94_1531.pdf	Barneche et al 2018
Balistidae	Tetraodontiformes	Balistes capriscus	283.7853474	44322	Number of eggs	5.648218133	10.69923645	Off the coast of Senegal	14.53317	-17.540191	14.53317	Before 1981	NA	kacem_h_2014_j94_1531.pdf	Barneche et al 2018
Balistidae	Tetraodontiformes	Balistes capriscus	242.5422124	46235	Number of eggs	5.491175767	10.74149237	Off the coast of Senegal	14.53317	-17.540191	14.53317	Before 1981	NA	kacem_h_2014_j94_1531.pdf	Barneche et al 2018
Balistidae	Tetraodontiformes	Balistes capriscus	339.3908509	46774	Number of eggs	5.827152396	10.75308277	Off the coast of Senegal	14.53317	-17.540191	14.53317	Before 1981	NA	kacem_h_2014_j94_1531.pdf	Barneche et al 2018
Balistidae	Tetraodontiformes	Balistes capriscus	319.5313139	48829	Number of eggs	5.766855278	10.79607968	Off the coast of Senegal	14.53317	-17.540191	14.53317	Before 1981	NA	kacem_h_2014_j94_1531.pdf	Barneche et al 2018
Balistidae	Tetraodontiformes	Balistes capriscus	302.158938	50894	Number of eggs	5.710953164	10.83750032	Off the coast of Senegal	14.53317	-17.540191	14.53317	Before 1981	NA	kacem_h_2014_j94_1531.pdf	Barneche et al 2018
Balistidae	Tetraodontiformes	Balistes capriscus	259.9137249	52812	Number of eggs	5.560349749	10.87449372	Off the coast of Senegal	14.53317	-17.540191	14.53317	Before 1981	NA	kacem_h_2014_j94_1531.pdf	Barneche et al 2018
Balistidae	Tetraodontiformes	Balistes capriscus	363.8628847	55522	Number of eggs	5.896777106	10.92453462	Off the coast of Senegal	14.53317	-17.540191	14.53317	Before 1981	NA	kacem_h_2014_j94_1531.pdf	Barneche et al 2018
Balistidae	Tetraodontiformes	Balistes capriscus	385.4569097	55623	Number of eggs	5.954429409	10.92635206	Off the coast of Senegal	14.53317	-17.540191	14.53317	Before 1981	NA	kacem_h_2014_j94_1531.pdf	Barneche et al 2018
Balistidae	Tetraodontiformes	Balistes capriscus	278.0778747	59390	Number of eggs	5.627901199	10.99188114	Off the coast of Senegal	14.53317	-17.540191	14.53317	Before 1981	NA	kacem_h_2014_j94_1531.pdf	Barneche et al 2018
Balistidae	Tetraodontiformes	Balistes capriscus	366.7185318	85736	Number of eggs	5.90459461	11.35902809	Off the coast of Senegal	14.53317	-17.540191	14.53317	Before 1981	NA	kacem_h_2014_j94_1531.pdf	Barneche et al 2018
Balistidae	Tetraodontiformes	Balistes capriscus	393.466248	90174	Number of eggs	5.97499529	11.40949642	Off the coast of Senegal	14.53317	-17.540191	14.53317	Before 1981	NA	kacem_h_2014_j94_1531.pdf	Barneche et al 2018
Balistidae	Tetraodontiformes	Balistes capriscus	409.9079733	90248	Number of eggs	6.015932679	11.41031672	Off the coast of Senegal	14.53317	-17.540191	14.53317	Before 1981	NA	kacem_h_2014_j94_1531.pdf	Barneche et al 2018
Balistidae	Tetraodontiformes	Balistes capriscus	307.1979322	139365	Number of eggs	5.72749227	11.84485167	Off the coast of Senegal	14.53317	-17.540191	14.53317	Before 1981	NA	kacem_h_2014_j94_1531.pdf	Barneche et al 2018
Balistidae	Tetraodontiformes	Balistes capriscus	440.6325059	224125	Number of eggs	6.088211208	12.31995921	Off the coast of Senegal	14.53317	-17.540191	14.53317	Before 1981	NA	kacem_h_2014_j94_1531.pdf	Barneche et al 2018
Balistidae	Tetraodontiformes	Balistes capriscus	516.6091564	233058	Number of eggs	6.247286605	12.35904263	Off the coast of Senegal	14.53317	-17.540191	14.53317	Before 1981	NA	kacem_h_2014_j94_1531.pdf	Barneche et al 2018
Balistidae	Tetraodontiformes	Balistes capriscus	542.4613965	239626	Number of eggs	6.296116924	12.38683465	Off the coast of Senegal	14.53317	-17.540191	14.53317	Before 1981	NA	kacem_h_2014_j94_1531.pdf	Barneche et al 2018
Balistidae	Tetraodontiformes	Balistes capriscus	526.3430905	246037	Number of eggs	6.265953263	12.41323721	Off the coast of Senegal	14.53317	-17.540191	14.53317	Before 1981	NA	kacem_h_2014_j94_1531.pdf	Barneche et al 2018
Balistidae	Tetraodontiformes	Balistes capriscus	437.2769091	282354	Number of eggs	6.080566654	12.55091688	Off the coast of Senegal	14.53317	-17.540191	14.53317	Before 1981	NA	kacem_h_2014_j94_1531.pdf	Barneche et al 2018
Balistidae	Tetraodontiformes	Balistes capriscus	536.1266048	295688	Number of eggs	6.284370336	12.59706012	Off the coast of Senegal	14.53317	-17.540191	14.53317	Before 1981	NA	kacem_h_2014_j94_1531.pdf	Barneche et al 2018
Balistidae	Tetraodontiformes	Balistes capriscus	413.6937445	353439	Number of eggs	6.025125952	12.77546619	Off the coast of Senegal	14.53317	-17.540191	14.53317	Before 1981	NA	kacem_h_2014_j94_1531.pdf	Barneche et al 2018
Balistidae	Tetraodontiformes	Balistes capriscus	510.3570595	358149	Number of eggs	6.235110597	12.78870438	Off the coast of Senegal	14.53317	-17.540191	14.53317	Before 1981	NA	kacem_h_2014_j94_1531.pdf	Barneche et al 2018
Balistidae	Tetraodontiformes	Balistes capriscus	498.3878888	381832	Number of eggs	6.211378667	12.852736	Off the coast of Senegal	14.53317	-17.540191	14.53317	Before 1981	NA	kacem_h_2014_j94_1531.pdf	Barneche et al 2018
Balistidae	Tetraodontiformes	Balistes capriscus	554.8016199	386358	Number of eggs	6.318610608	12.86451968	Off the coast of Senegal	14.53317	-17.540191	14.53317	Before 1981	NA	kacem_h_2014_j94_1531.pdf	Barneche et al 2018
Balistidae	Tetraodontiformes	Balistes capriscus	456.8292939	463638	Number of eggs	6.124309785	13.04685935	Off the coast of Senegal	14.53317	-17.540191	14.53317	Before 1981	NA	kacem_h_2014_j94_1531.pdf	Barneche et al 2018
Balistidae	Tetraodontiformes	Balistes capriscus	542.0066242	494169	Number of eggs	6.295278223	13.11063284	Off the coast of Senegal	14.53317	-17.540191	14.53317	Before 1981	NA	kacem_h_2014_j94_1531.pdf	Barneche et al 2018
Balistidae	Tetraodontiformes	Balistes capriscus	453.3557557	543438	Number of eggs	6.11667715	13.2056709	Off the coast of Senegal	14.53317	-17.540191	14.53317	Before 1981	NA	kacem_h_2014_j94_1531.pdf	Barneche et al 2018
Balistidae	Tetraodontiformes	Balistes capriscus	366.9326599	629342	Number of eggs	5.905178343	13.35243011	Off the coast of Senegal	14.53317	-17.540191	14.53317	Before 1981	NA	kacem_h_2014_j94_1531.pdf	Barneche et al 2018
Balistidae	Tetraodontiformes	Balistes capriscus	563.2579114	645248	Number of eggs	6.333737625	13.37739002	Off the coast of Senegal	14.53317	-17.540191	14.53317	Before 1981	NA	kacem_h_2014_j94_1531.pdf	Barneche et al 2018
Balistidae	Tetraodontiformes	Balistes capriscus	672.050862	667188	Number of eggs	6.510334025	13.41082714	Off the coast of Senegal	14.53317	-17.540191	14.53317	Before 1981	NA	kacem_h_2014_j94_1531.pdf	Barneche et al 2018
Balistidae	Tetraodontiformes	Balistes capriscus	639.4605361	671396	Number of eggs	6.460624909	13.41711441	Off the coast of Senegal	14.53317	-17.540191	14.53317	Before 1981	NA	kacem_h_2014_j94_1531.pdf	Barneche et al 2018
Balistidae	Tetraodontiformes	Balistes capriscus	573.4891451	694900	Number of eggs	6.351739009	13.45152323	Off the coast of Senegal	14.53317	-17.540191	14.53317	Before 1981	NA	kacem_h_2014_j94_1531.pdf	Barneche et al 2018
Balistidae	Tetraodontiformes	Balistes capriscus	523.0806352	709815	Number of eggs	6.25973563	13.47275965	Off the coast of Senegal	14.53317	-17.540191	14.53317	Before 1981	NA	kacem_h_2014_j94_1531.pdf	Barneche et al 2018
Balistidae	Tetraodontiformes	Balistes capriscus	479.0955632	739845	Number of eggs	6.171900083	13.51419598	Off the coast of Senegal	14.53317	-17.540191	14.53317	Before 1981	NA	kacem_h_2014_j94_1531.pdf	Barneche et al 2018
Balistidae	Tetraodontiformes	Balistes capriscus	396.376382	185103	Number of eggs	5.982364219	12.12866771	Off Mobile Bay, Florida, USA	30.066691	-88.001563	30.066691	1995 March - 1998 July	1996.8	kacem_h_2014_j94_1531.pdf	Barneche et al 2018
Balistidae	Tetraodontiformes	Balistes capriscus	328.2178393	236548	Number of eggs	5.793677532	12.37390643	Off Mobile Bay, Florida, USA	30.066691	-88.001563	30.066691	1995 March - 1998 July	1996.8	kacem_h_2014_j94_1531.pdf	Barneche et al 2018
Balistidae	Tetraodontiformes	Balistes capriscus	281.0028736	333366	Number of eggs	5.638364896	12.71699626	Off Mobile Bay, Florida, USA	30.066691	-88.001563	30.066691	1995 March - 1998 July	1996.8	kacem_h_2014_j94_1531.pdf	Barneche et al 2018
Balistidae	Tetraodontiformes	Balistes capriscus	365.3449823	379104	Number of eggs	5.900842064	12.84556585	Off Mobile Bay, Florida, USA	30.066691	-88.001563	30.066691	1995 March - 1998 July	1996.8	kacem_h_2014_j94_1531.pdf	Barneche et al 2018
Balistidae	Tetraodontiformes	Balistes capriscus	314.717977	381008	Number of eggs	5.751676927	12.85057565	Off Mobile Bay, Florida, USA	30.066691	-88.001563	30.066691	1995 March - 1998 July	1996.8	kacem_h_2014_j94_1531.pdf	Barneche et al 2018
Balistidae	Tetraodontiformes	Balistes capriscus	363.4009893	389880	Number of eggs	5.895506878	12.87359428	Off Mobile Bay, Florida, USA	30.066691	-88.001563	30.066691	1995 March - 1998 July	1996.8	kacem_h_2014_j94_1531.pdf	Barneche et al 2018
Balistidae	Tetraodontiformes	Balistes capriscus	640.0039172	397438	Number of eggs	6.461474297	12.89279423	Off Mobile Bay, Florida, USA	30.066691	-88.001563	30.066691	1995 March - 1998 July	1996.8	kacem_h_2014_j94_1531.pdf	Barneche et al 2018
Balistidae	Tetraodontiformes	Balistes capriscus	284.9894922	417518	Number of eggs	5.65245231	12.94208294	Off Mobile Bay, Florida, USA	30.066691	-88.001563	30.066691	1995 March - 1998 July	1996.8	kacem_h_2014_j94_1531.pdf	Barneche et al 2018
Balistidae	Tetraodontiformes	Balistes capriscus	370.1069599	441684	Number of eggs	5.913792045	12.99834997	Off Mobile Bay, Florida, USA	30.066691	-88.001563	30.066691	1995 March - 1998 July	1996.8	kacem_h_2014_j94_1531.pdf	Barneche et al 2018
Balistidae	Tetraodontiformes	Balistes capriscus	535.8009099	479046	Number of eggs	6.283762655	13.07955191	Off Mobile Bay, Florida, USA	30.066691	-88.001563	30.066691	1995 March - 1998 July	1996.8	kacem_h_2014_j94_1531.pdf	Barneche et al 2018
Balistidae	Tetraodontiformes	Balistes capriscus	345.2945101	480393	Number of eggs	5.844397705	13.0823598	Off Mobile Bay, Florida, USA	30.066691	-88.001563	30.066691	1995 March - 1998 July	1996.8	kacem_h_2014_j94_1531.pdf	Barneche et al 2018
Balistidae	Tetraodontiformes	Balistes capriscus	497.018277	493999	Number of eggs	6.2086268	13.11028877	Off Mobile Bay, Florida, USA	30.066691	-88.001563	30.066691	1995 March - 1998 July	1996.8	kacem_h_2014_j94_1531.pdf	Barneche et al 2018
Balistidae	Tetraodontiformes	Balistes capriscus	513.7393061	494064	Number of eggs	6.24171595	13.11042034	Off Mobile Bay, Florida, USA	30.066691	-88.001563	30.066691	1995 March - 1998 July	1996.8	kacem_h_2014_j94_1531.pdf	Barneche et al 2018
Balistidae	Tetraodontiformes	Balistes capriscus	387.8310693	497853	Number of eggs	5.960569856	13.11806013	Off Mobile Bay, Florida, USA	30.066691	-88.001563	30.066691	1995 March - 1998 July	1996.8	kacem_h_2014_j94_1531.pdf	Barneche et al 2018
Balistidae	Tetraodontiformes	Balistes capriscus	512.4641653	532888	Number of eggs	6.239230787	13.18606655	Off Mobile Bay, Florida, USA	30.066691	-88.001563	30.066691	1995 March - 1998 July	1996.8	kacem_h_2014_j94_1531.pdf	Barneche et al 2018
Balistidae	Tetraodontiformes	Balistes capriscus	767.1175526	535892	Number of eggs	6.642640052	13.19168793	Off Mobile Bay, Florida, USA	30.066691	-88.001563	30.066691	1995 March - 1998 July	1996.8	kacem_h_2014_j94_1531.pdf	Barneche et al 2018
Balistidae	Tetraodontiformes	Balistes capriscus	496.9341419	543614	Number of eggs	6.208457506	13.20599472	Off Mobile Bay, Florida, USA	30.066691	-88.001563	30.066691	1995 March - 1998 July	1996.8	kacem_h_2014_j94_1531.pdf	Barneche et al 2018
Balistidae	Tetraodontiformes	Balistes capriscus	554.5161108	543830	Number of eggs	6.318095861	13.20639198	Off Mobile Bay, Florida, USA	30.066691	-88.001563	30.066691	1995 March - 1998 July	1996.8	kacem_h_2014_j94_1531.pdf	Barneche et al 2018
Balistidae	Tetraodontiformes	Balistes capriscus	569.7424041	621543	Number of eggs	6.345184336	13.33996037	Off Mobile Bay, Florida, USA	30.066691	-88.001563	30.066691	1995 March - 1998 July	1996.8	kacem_h_2014_j94_1531.pdf	Barneche et al 2018
Balistidae	Tetraodontiformes	Balistes capriscus	662.1109051	624013	Number of eggs	6.495433072	13.34392648	Off Mobile Bay, Florida, USA	30.066691	-88.001563	30.066691	1995 March - 1998 July	1996.8	kacem_h_2014_j94_1531.pdf	Barneche et al 2018
Balistidae	Tetraodontiformes	Balistes capriscus	453.1973328	644825	Number of eggs	6.116327644	13.37673424	Off Mobile Bay, Florida, USA	30.066691	-88.001563	30.066691	1995 March - 1998 July	1996.8	kacem_h_2014_j94_1531.pdf	Barneche et al 2018
Balistidae	Tetraodontiformes	Balistes capriscus	632.382582	738245	Number of eggs	6.449494562	13.51203103	Off Mobile Bay, Florida, USA	30.066691	-88.001563	30.066691	1995 March - 1998 July	1996.8	kacem_h_2014_j94_1531.pdf	Barneche et al 2018
Balistidae	Tetraodontiformes	Balistes capriscus	594.3800225	759688	Number of eggs	6.387518883	13.5406631	Off Mobile Bay, Florida, USA	30.066691	-88.001563	30.066691	1995 March - 1998 July	1996.8	kacem_h_2014_j94_1531.pdf	Barneche et al 2018
Balistidae	Tetraodontiformes	Balistes capriscus	418.3324766	765478	Number of eggs	6.036276515	13.54825575	Off Mobile Bay, Florida, USA	30.066691	-88.001563	30.066691	1995 March - 1998 July	1996.8	kacem_h_2014_j94_1531.pdf	Barneche et al 2018
Balistidae	Tetraodontiformes	Balistes capriscus	827.6120144	833754	Number of eggs	6.718544463	13.63369367	Off Mobile Bay, Florida, USA	30.066691	-88.001563	30.066691	1995 March - 1998 July	1996.8	kacem_h_2014_j94_1531.pdf	Barneche et al 2018
Balistidae	Tetraodontiformes	Balistes capriscus	793.3767252	857386	Number of eggs	6.676298172	13.6616435	Off Mobile Bay, Florida, USA	30.066691	-88.001563	30.066691	1995 March - 1998 July	1996.8	kacem_h_2014_j94_1531.pdf	Barneche et al 2018
Balistidae	Tetraodontiformes	Balistes capriscus	693.4561537	863558	Number of eggs	6.541688013	13.66881634	Off Mobile Bay, Florida, USA	30.066691	-88.001563	30.066691	1995 March - 1998 July	1996.8	kacem_h_2014_j94_1531.pdf	Barneche et al 2018
Balistidae	Tetraodontiformes	Balistes capriscus	973.6367392	959255	Number of eggs	6.881038276	13.77391222	Off Mobile Bay, Florida, USA	30.066691	-88.001563	30.066691	1995 March - 1998 July	1996.8	kacem_h_2014_j94_1531.pdf	Barneche et al 2018
Balistidae	Tetraodontiformes	Balistes capriscus	825.566445	1004164	Number of eggs	6.716069751	13.81966591	Off Mobile Bay, Florida, USA	30.066691	-88.001563	30.066691	1995 March - 1998 July	1996.8	kacem_h_2014_j94_1531.pdf	Barneche et al 2018
Balistidae	Tetraodontiformes	Balistes capriscus	1242.287228	1076363	Number of eggs	7.124709498	13.88909832	Off Mobile Bay, Florida, USA	30.066691	-88.001563	30.066691	1995 March - 1998 July	1996.8	kacem_h_2014_j94_1531.pdf	Barneche et al 2018
Balistidae	Tetraodontiformes	Balistes capriscus	593.7230222	1104832	Number of eggs	6.386412918	13.91520385	Off Mobile Bay, Florida, USA	30.066691	-88.001563	30.066691	1995 March - 1998 July	1996.8	kacem_h_2014_j94_1531.pdf	Barneche et al 2018
Balistidae	Tetraodontiformes	Balistes capriscus	650.9932882	1212883	Number of eggs	6.478499332	14.00851073	Off Mobile Bay, Florida, USA	30.066691	-88.001563	30.066691	1995 March - 1998 July	1996.8	kacem_h_2014_j94_1531.pdf	Barneche et al 2018
Balistidae	Tetraodontiformes	Balistes capriscus	1093.02433	1246446	Number of eggs	6.996703748	14.03580686	Off Mobile Bay, Florida, USA	30.066691	-88.001563	30.066691	1995 March - 1998 July	1996.8	kacem_h_2014_j94_1531.pdf	Barneche et al 2018
Balistidae	Tetraodontiformes	Balistes capriscus	185.3595861	289606	Number of eggs	5.222297647	12.57627666	Gulf of Gabes, Tunisia	34.289131	10.825894	34.289131	2005 June - 2010 May	2007.5	kacem_h_2014_j94_1531.pdf	Barneche et al 2018
Balistidae	Tetraodontiformes	Balistes capriscus	301.8490062	305438	Number of eggs	5.709926913	12.62950209	Gulf of Gabes, Tunisia	34.289131	10.825894	34.289131	2005 June - 2010 May	2007.5	kacem_h_2014_j94_1531.pdf	Barneche et al 2018
Balistidae	Tetraodontiformes	Balistes capriscus	313.894732	340017	Number of eggs	5.749057681	12.7367509	Gulf of Gabes, Tunisia	34.289131	10.825894	34.289131	2005 June - 2010 May	2007.5	kacem_h_2014_j94_1531.pdf	Barneche et al 2018
Balistidae	Tetraodontiformes	Balistes capriscus	242.2240736	348236	Number of eggs	5.489863222	12.76063569	Gulf of Gabes, Tunisia	34.289131	10.825894	34.289131	2005 June - 2010 May	2007.5	kacem_h_2014_j94_1531.pdf	Barneche et al 2018
Balistidae	Tetraodontiformes	Balistes capriscus	320.0189333	365935	Number of eggs	5.768380161	12.810211	Gulf of Gabes, Tunisia	34.289131	10.825894	34.289131	2005 June - 2010 May	2007.5	kacem_h_2014_j94_1531.pdf	Barneche et al 2018
Balistidae	Tetraodontiformes	Balistes capriscus	282.590659	367890	Number of eggs	5.643999416	12.81553926	Gulf of Gabes, Tunisia	34.289131	10.825894	34.289131	2005 June - 2010 May	2007.5	kacem_h_2014_j94_1531.pdf	Barneche et al 2018
Balistidae	Tetraodontiformes	Balistes capriscus	338.9461104	385446	Number of eggs	5.825841128	12.86215638	Gulf of Gabes, Tunisia	34.289131	10.825894	34.289131	2005 June - 2010 May	2007.5	kacem_h_2014_j94_1531.pdf	Barneche et al 2018
Balistidae	Tetraodontiformes	Balistes capriscus	230.5371874	417191	Number of eggs	5.440412183	12.94129943	Gulf of Gabes, Tunisia	34.289131	10.825894	34.289131	2005 June - 2010 May	2007.5	kacem_h_2014_j94_1531.pdf	Barneche et al 2018
Balistidae	Tetraodontiformes	Balistes capriscus	305.131387	419786	Number of eggs	5.720742461	12.94750034	Gulf of Gabes, Tunisia	34.289131	10.825894	34.289131	2005 June - 2010 May	2007.5	kacem_h_2014_j94_1531.pdf	Barneche et al 2018
Balistidae	Tetraodontiformes	Balistes capriscus	258.6848628	466980	Number of eggs	5.555610575	13.05404171	Gulf of Gabes, Tunisia	34.289131	10.825894	34.289131	2005 June - 2010 May	2007.5	kacem_h_2014_j94_1531.pdf	Barneche et al 2018
Balistidae	Tetraodontiformes	Balistes capriscus	276.7843052	482186	Number of eggs	5.623238521	13.08608521	Gulf of Gabes, Tunisia	34.289131	10.825894	34.289131	2005 June - 2010 May	2007.5	kacem_h_2014_j94_1531.pdf	Barneche et al 2018
Balistidae	Tetraodontiformes	Balistes capriscus	383.8320807	495677	Number of eggs	5.950205167	13.11367978	Gulf of Gabes, Tunisia	34.289131	10.825894	34.289131	2005 June - 2010 May	2007.5	kacem_h_2014_j94_1531.pdf	Barneche et al 2018
Balistidae	Tetraodontiformes	Balistes capriscus	408.2591055	500102	Number of eggs	6.011902035	13.12256736	Gulf of Gabes, Tunisia	34.289131	10.825894	34.289131	2005 June - 2010 May	2007.5	kacem_h_2014_j94_1531.pdf	Barneche et al 2018
Balistidae	Tetraodontiformes	Balistes capriscus	367.0815091	521485	Number of eggs	5.905583919	13.16443579	Gulf of Gabes, Tunisia	34.289131	10.825894	34.289131	2005 June - 2010 May	2007.5	kacem_h_2014_j94_1531.pdf	Barneche et al 2018
Balistidae	Tetraodontiformes	Balistes capriscus	391.815572	530229	Number of eggs	5.970791249	13.18106427	Gulf of Gabes, Tunisia	34.289131	10.825894	34.289131	2005 June - 2010 May	2007.5	kacem_h_2014_j94_1531.pdf	Barneche et al 2018
Balistidae	Tetraodontiformes	Balistes capriscus	305.8525108	531962	Number of eggs	5.723102995	13.18432734	Gulf of Gabes, Tunisia	34.289131	10.825894	34.289131	2005 June - 2010 May	2007.5	kacem_h_2014_j94_1531.pdf	Barneche et al 2018
Balistidae	Tetraodontiformes	Balistes capriscus	456.6030487	606010	Number of eggs	6.123814411	13.31465177	Gulf of Gabes, Tunisia	34.289131	10.825894	34.289131	2005 June - 2010 May	2007.5	kacem_h_2014_j94_1531.pdf	Barneche et al 2018
Balistidae	Tetraodontiformes	Balistes capriscus	438.8872942	644765	Number of eggs	6.084242647	13.37664119	Gulf of Gabes, Tunisia	34.289131	10.825894	34.289131	2005 June - 2010 May	2007.5	kacem_h_2014_j94_1531.pdf	Barneche et al 2018
Balistidae	Tetraodontiformes	Balistes capriscus	517.1089351	645078	Number of eggs	6.248253559	13.37712652	Gulf of Gabes, Tunisia	34.289131	10.825894	34.289131	2005 June - 2010 May	2007.5	kacem_h_2014_j94_1531.pdf	Barneche et al 2018
Balistidae	Tetraodontiformes	Balistes capriscus	551.7374404	677564	Number of eggs	6.313072282	13.42625929	Gulf of Gabes, Tunisia	34.289131	10.825894	34.289131	2005 June - 2010 May	2007.5	kacem_h_2014_j94_1531.pdf	Barneche et al 2018
Balistidae	Tetraodontiformes	Balistes capriscus	436.6582497	679270	Number of eggs	6.079150852	13.42877397	Gulf of Gabes, Tunisia	34.289131	10.825894	34.289131	2005 June - 2010 May	2007.5	kacem_h_2014_j94_1531.pdf	Barneche et al 2018
Balistidae	Tetraodontiformes	Balistes capriscus	439.8758266	709484	Number of eggs	6.086492475	13.47229322	Gulf of Gabes, Tunisia	34.289131	10.825894	34.289131	2005 June - 2010 May	2007.5	kacem_h_2014_j94_1531.pdf	Barneche et al 2018
Balistidae	Tetraodontiformes	Balistes capriscus	527.9539656	727091	Number of eggs	6.269009094	13.49680692	Gulf of Gabes, Tunisia	34.289131	10.825894	34.289131	2005 June - 2010 May	2007.5	kacem_h_2014_j94_1531.pdf	Barneche et al 2018
Balistidae	Tetraodontiformes	Balistes capriscus	535.3265581	746533	Number of eggs	6.28287695	13.5231951	Gulf of Gabes, Tunisia	34.289131	10.825894	34.289131	2005 June - 2010 May	2007.5	kacem_h_2014_j94_1531.pdf	Barneche et al 2018
Balistidae	Tetraodontiformes	Balistes capriscus	413.0853899	758983	Number of eggs	6.023654327	13.53973466	Gulf of Gabes, Tunisia	34.289131	10.825894	34.289131	2005 June - 2010 May	2007.5	kacem_h_2014_j94_1531.pdf	Barneche et al 2018
Balistidae	Tetraodontiformes	Balistes capriscus	495.3859547	761481	Number of eggs	6.205337165	13.5430205	Gulf of Gabes, Tunisia	34.289131	10.825894	34.289131	2005 June - 2010 May	2007.5	kacem_h_2014_j94_1531.pdf	Barneche et al 2018
Balistidae	Tetraodontiformes	Balistes capriscus	542.7615894	770289	Number of eggs	6.296670162	13.55452105	Gulf of Gabes, Tunisia	34.289131	10.825894	34.289131	2005 June - 2010 May	2007.5	kacem_h_2014_j94_1531.pdf	Barneche et al 2018
Balistidae	Tetraodontiformes	Balistes capriscus	452.9555993	795825	Number of eggs	6.115794106	13.58713459	Gulf of Gabes, Tunisia	34.289131	10.825894	34.289131	2005 June - 2010 May	2007.5	kacem_h_2014_j94_1531.pdf	Barneche et al 2018
Balistidae	Tetraodontiformes	Balistes capriscus	507.2048128	798199	Number of eggs	6.228914892	13.59011322	Gulf of Gabes, Tunisia	34.289131	10.825894	34.289131	2005 June - 2010 May	2007.5	kacem_h_2014_j94_1531.pdf	Barneche et al 2018
Balistidae	Tetraodontiformes	Balistes capriscus	562.9551432	813506	Number of eggs	6.33319995	13.60910858	Gulf of Gabes, Tunisia	34.289131	10.825894	34.289131	2005 June - 2010 May	2007.5	kacem_h_2014_j94_1531.pdf	Barneche et al 2018
Balistidae	Tetraodontiformes	Balistes capriscus	478.9485919	828288	Number of eggs	6.171593268	13.6271162	Gulf of Gabes, Tunisia	34.289131	10.825894	34.289131	2005 June - 2010 May	2007.5	kacem_h_2014_j94_1531.pdf	Barneche et al 2018
Balistidae	Tetraodontiformes	Balistes capriscus	524.0932803	830620	Number of eggs	6.261669684	13.62992769	Gulf of Gabes, Tunisia	34.289131	10.825894	34.289131	2005 June - 2010 May	2007.5	kacem_h_2014_j94_1531.pdf	Barneche et al 2018
Balistidae	Tetraodontiformes	Balistes capriscus	452.8764291	845440	Number of eggs	6.115619305	13.64761248	Gulf of Gabes, Tunisia	34.289131	10.825894	34.289131	2005 June - 2010 May	2007.5	kacem_h_2014_j94_1531.pdf	Barneche et al 2018
Balistidae	Tetraodontiformes	Balistes capriscus	573.1681987	869629	Number of eggs	6.351179214	13.67582196	Gulf of Gabes, Tunisia	34.289131	10.825894	34.289131	2005 June - 2010 May	2007.5	kacem_h_2014_j94_1531.pdf	Barneche et al 2018
Balistidae	Tetraodontiformes	Balistes capriscus	637.6549246	878478	Number of eggs	6.457797266	13.68594614	Gulf of Gabes, Tunisia	34.289131	10.825894	34.289131	2005 June - 2010 May	2007.5	kacem_h_2014_j94_1531.pdf	Barneche et al 2018
Balistidae	Tetraodontiformes	Balistes capriscus	366.5516412	905458	Number of eggs	5.904139415	13.71619617	Gulf of Gabes, Tunisia	34.289131	10.825894	34.289131	2005 June - 2010 May	2007.5	kacem_h_2014_j94_1531.pdf	Barneche et al 2018
Balistidae	Tetraodontiformes	Balistes capriscus	672.8336211	986451	Number of eggs	6.511498079	13.80186893	Gulf of Gabes, Tunisia	34.289131	10.825894	34.289131	2005 June - 2010 May	2007.5	kacem_h_2014_j94_1531.pdf	Barneche et al 2018
Balistidae	Tetraodontiformes	Balistes capriscus	210.5143104	326457	Number of eggs	5.349553634	12.69605352	Gulf of Gabes, Tunisia	34.289131	10.825894	34.289131	2005 June - 2010 May	2007.5	kacem_h_2014_j94_1531.pdf	Barneche et al 2018
Balistidae	Tetraodontiformes	Balistes capriscus	396.5444094	338300	Number of secondary oocytes	5.982788038	12.73168835	Gulf waters offshore of Panama City, Florida, USA	30.057506	-85.761767	30.057506	2012 May - July	2012	lang_et_2015_m7_338.pdf	Barneche et al 2018
Balistidae	Tetraodontiformes	Balistes capriscus	327.7547675	403800	Number of secondary oocytes	5.792265669	12.90867498	Gulf waters offshore of Panama City, Florida, USA	30.057506	-85.761767	30.057506	2012 May - July	2012	lang_et_2015_m7_338.pdf	Barneche et al 2018
Balistidae	Tetraodontiformes	Balistes capriscus	295.3824823	504000	Number of secondary oocytes	5.688271067	13.13033155	Gulf waters offshore of Panama City, Florida, USA	30.057506	-85.761767	30.057506	2012 May - July	2012	lang_et_2015_m7_338.pdf	Barneche et al 2018
Balistidae	Tetraodontiformes	Balistes capriscus	307.9895656	504200	Number of secondary oocytes	5.730065904	13.13072829	Gulf waters offshore of Panama City, Florida, USA	30.057506	-85.761767	30.057506	2012 May - July	2012	lang_et_2015_m7_338.pdf	Barneche et al 2018
Balistidae	Tetraodontiformes	Balistes capriscus	341.6587397	536300	Number of secondary oocytes	5.833812402	13.19244898	Gulf waters offshore of Panama City, Florida, USA	30.057506	-85.761767	30.057506	2012 May - July	2012	lang_et_2015_m7_338.pdf	Barneche et al 2018
Balistidae	Tetraodontiformes	Balistes capriscus	276.9328042	569900	Number of secondary oocytes	5.623774893	13.25321619	Gulf waters offshore of Panama City, Florida, USA	30.057506	-85.761767	30.057506	2012 May - July	2012	lang_et_2015_m7_338.pdf	Barneche et al 2018
Balistidae	Tetraodontiformes	Balistes capriscus	435.6768999	587600	Number of secondary oocytes	6.076900913	13.28380172	Gulf waters offshore of Panama City, Florida, USA	30.057506	-85.761767	30.057506	2012 May - July	2012	lang_et_2015_m7_338.pdf	Barneche et al 2018
Balistidae	Tetraodontiformes	Balistes capriscus	451.9121148	590400	Number of secondary oocytes	6.113487725	13.28855555	Gulf waters offshore of Panama City, Florida, USA	30.057506	-85.761767	30.057506	2012 May - July	2012	lang_et_2015_m7_338.pdf	Barneche et al 2018
Balistidae	Tetraodontiformes	Balistes capriscus	408.0781126	605900	Number of secondary oocytes	6.011458609	13.31447023	Gulf waters offshore of Panama City, Florida, USA	30.057506	-85.761767	30.057506	2012 May - July	2012	lang_et_2015_m7_338.pdf	Barneche et al 2018
Balistidae	Tetraodontiformes	Balistes capriscus	362.7989379	647800	Number of secondary oocytes	5.893848791	13.38133729	Gulf waters offshore of Panama City, Florida, USA	30.057506	-85.761767	30.057506	2012 May - July	2012	lang_et_2015_m7_338.pdf	Barneche et al 2018
Balistidae	Tetraodontiformes	Balistes capriscus	362.3678099	666300	Number of secondary oocytes	5.892659745	13.4094953	Gulf waters offshore of Panama City, Florida, USA	30.057506	-85.761767	30.057506	2012 May - July	2012	lang_et_2015_m7_338.pdf	Barneche et al 2018
Balistidae	Tetraodontiformes	Balistes capriscus	341.6587397	676600	Number of secondary oocytes	5.833812402	13.42483554	Gulf waters offshore of Panama City, Florida, USA	30.057506	-85.761767	30.057506	2012 May - July	2012	lang_et_2015_m7_338.pdf	Barneche et al 2018
Balistidae	Tetraodontiformes	Balistes capriscus	289.0216788	678700	Number of secondary oocytes	5.666501698	13.42793448	Gulf waters offshore of Panama City, Florida, USA	30.057506	-85.761767	30.057506	2012 May - July	2012	lang_et_2015_m7_338.pdf	Barneche et al 2018
Balistidae	Tetraodontiformes	Balistes capriscus	362.3678099	700600	Number of secondary oocytes	5.892659745	13.45969239	Gulf waters offshore of Panama City, Florida, USA	30.057506	-85.761767	30.057506	2012 May - July	2012	lang_et_2015_m7_338.pdf	Barneche et al 2018
Balistidae	Tetraodontiformes	Balistes capriscus	304.5170596	710700	Number of secondary oocytes	5.718727111	13.47400568	Gulf waters offshore of Panama City, Florida, USA	30.057506	-85.761767	30.057506	2012 May - July	2012	lang_et_2015_m7_338.pdf	Barneche et al 2018
Balistidae	Tetraodontiformes	Balistes capriscus	447.9404721	714700	Number of secondary oocytes	6.104660349	13.47961815	Gulf waters offshore of Panama City, Florida, USA	30.057506	-85.761767	30.057506	2012 May - July	2012	lang_et_2015_m7_338.pdf	Barneche et al 2018
Balistidae	Tetraodontiformes	Balistes capriscus	508.3414734	715300	Number of secondary oocytes	6.231153413	13.48045731	Gulf waters offshore of Panama City, Florida, USA	30.057506	-85.761767	30.057506	2012 May - July	2012	lang_et_2015_m7_338.pdf	Barneche et al 2018
Balistidae	Tetraodontiformes	Balistes capriscus	366.2589773	722000	Number of secondary oocytes	5.903340671	13.48978042	Gulf waters offshore of Panama City, Florida, USA	30.057506	-85.761767	30.057506	2012 May - July	2012	lang_et_2015_m7_338.pdf	Barneche et al 2018
Balistidae	Tetraodontiformes	Balistes capriscus	384.7779781	724800	Number of secondary oocytes	5.952666488	13.49365103	Gulf waters offshore of Panama City, Florida, USA	30.057506	-85.761767	30.057506	2012 May - July	2012	lang_et_2015_m7_338.pdf	Barneche et al 2018
Balistidae	Tetraodontiformes	Balistes capriscus	355.9436083	732400	Number of secondary oocytes	5.874772315	13.50408209	Gulf waters offshore of Panama City, Florida, USA	30.057506	-85.761767	30.057506	2012 May - July	2012	lang_et_2015_m7_338.pdf	Barneche et al 2018
Balistidae	Tetraodontiformes	Balistes capriscus	377.6527941	732700	Number of secondary oocytes	5.933975239	13.50449162	Gulf waters offshore of Panama City, Florida, USA	30.057506	-85.761767	30.057506	2012 May - July	2012	lang_et_2015_m7_338.pdf	Barneche et al 2018
Balistidae	Tetraodontiformes	Balistes capriscus	344.5684036	740300	Number of secondary oocytes	5.84229263	13.51481079	Gulf waters offshore of Panama City, Florida, USA	30.057506	-85.761767	30.057506	2012 May - July	2012	lang_et_2015_m7_338.pdf	Barneche et al 2018
Balistidae	Tetraodontiformes	Balistes capriscus	396.0877893	746100	Number of secondary oocytes	5.981635877	13.52261492	Gulf waters offshore of Panama City, Florida, USA	30.057506	-85.761767	30.057506	2012 May - July	2012	lang_et_2015_m7_338.pdf	Barneche et al 2018
Balistidae	Tetraodontiformes	Balistes capriscus	335.0686853	764000	Number of secondary oocytes	5.814335542	13.54632307	Gulf waters offshore of Panama City, Florida, USA	30.057506	-85.761767	30.057506	2012 May - July	2012	lang_et_2015_m7_338.pdf	Barneche et al 2018
Balistidae	Tetraodontiformes	Balistes capriscus	344.9855397	766800	Number of secondary oocytes	5.843502502	13.54998129	Gulf waters offshore of Panama City, Florida, USA	30.057506	-85.761767	30.057506	2012 May - July	2012	lang_et_2015_m7_338.pdf	Barneche et al 2018
Balistidae	Tetraodontiformes	Balistes capriscus	400.2117126	783200	Number of secondary oocytes	5.991993689	13.57114337	Gulf waters offshore of Panama City, Florida, USA	30.057506	-85.761767	30.057506	2012 May - July	2012	lang_et_2015_m7_338.pdf	Barneche et al 2018
Balistidae	Tetraodontiformes	Balistes capriscus	384.7779781	799000	Number of secondary oocytes	5.952666488	13.59111622	Gulf waters offshore of Panama City, Florida, USA	30.057506	-85.761767	30.057506	2012 May - July	2012	lang_et_2015_m7_338.pdf	Barneche et al 2018
Balistidae	Tetraodontiformes	Balistes capriscus	443.5000463	807500	Number of secondary oocytes	6.094697906	13.60169833	Gulf waters offshore of Panama City, Florida, USA	30.057506	-85.761767	30.057506	2012 May - July	2012	lang_et_2015_m7_338.pdf	Barneche et al 2018
Balistidae	Tetraodontiformes	Balistes capriscus	447.9404721	826000	Number of secondary oocytes	6.104660349	13.62435005	Gulf waters offshore of Panama City, Florida, USA	30.057506	-85.761767	30.057506	2012 May - July	2012	lang_et_2015_m7_338.pdf	Barneche et al 2018
Balistidae	Tetraodontiformes	Balistes capriscus	324.5383079	843300	Number of secondary oocytes	5.782403581	13.64507805	Gulf waters offshore of Panama City, Florida, USA	30.057506	-85.761767	30.057506	2012 May - July	2012	lang_et_2015_m7_338.pdf	Barneche et al 2018
Balistidae	Tetraodontiformes	Balistes capriscus	344.9855397	859400	Number of secondary oocytes	5.843502502	13.66398975	Gulf waters offshore of Panama City, Florida, USA	30.057506	-85.761767	30.057506	2012 May - July	2012	lang_et_2015_m7_338.pdf	Barneche et al 2018
Balistidae	Tetraodontiformes	Balistes capriscus	411.8144516	860100	Number of secondary oocytes	6.020572888	13.66480394	Gulf waters offshore of Panama City, Florida, USA	30.057506	-85.761767	30.057506	2012 May - July	2012	lang_et_2015_m7_338.pdf	Barneche et al 2018
Balistidae	Tetraodontiformes	Balistes capriscus	396.5444094	875900	Number of secondary oocytes	5.982788038	13.68300721	Gulf waters offshore of Panama City, Florida, USA	30.057506	-85.761767	30.057506	2012 May - July	2012	lang_et_2015_m7_338.pdf	Barneche et al 2018
Balistidae	Tetraodontiformes	Balistes capriscus	352.1247275	907200	Number of secondary oocytes	5.863985452	13.71811821	Gulf waters offshore of Panama City, Florida, USA	30.057506	-85.761767	30.057506	2012 May - July	2012	lang_et_2015_m7_338.pdf	Barneche et al 2018
Balistidae	Tetraodontiformes	Balistes capriscus	464.9786015	921500	Number of secondary oocytes	6.141991386	13.73375806	Gulf waters offshore of Panama City, Florida, USA	30.057506	-85.761767	30.057506	2012 May - July	2012	lang_et_2015_m7_338.pdf	Barneche et al 2018
Balistidae	Tetraodontiformes	Balistes capriscus	415.5735273	923700	Number of secondary oocytes	6.02965956	13.73614262	Gulf waters offshore of Panama City, Florida, USA	30.057506	-85.761767	30.057506	2012 May - July	2012	lang_et_2015_m7_338.pdf	Barneche et al 2018
Balistidae	Tetraodontiformes	Balistes capriscus	477.2575261	924300	Number of secondary oocytes	6.168056232	13.73679197	Gulf waters offshore of Panama City, Florida, USA	30.057506	-85.761767	30.057506	2012 May - July	2012	lang_et_2015_m7_338.pdf	Barneche et al 2018
Balistidae	Tetraodontiformes	Balistes capriscus	381.2044793	960500	Number of secondary oocytes	5.943335922	13.77520926	Gulf waters offshore of Panama City, Florida, USA	30.057506	-85.761767	30.057506	2012 May - July	2012	lang_et_2015_m7_338.pdf	Barneche et al 2018
Balistidae	Tetraodontiformes	Balistes capriscus	589.1135777	962300	Number of secondary oocytes	6.378618996	13.77708153	Gulf waters offshore of Panama City, Florida, USA	30.057506	-85.761767	30.057506	2012 May - July	2012	lang_et_2015_m7_338.pdf	Barneche et al 2018
Balistidae	Tetraodontiformes	Balistes capriscus	377.2101792	979000	Number of secondary oocytes	5.932802537	13.79428692	Gulf waters offshore of Panama City, Florida, USA	30.057506	-85.761767	30.057506	2012 May - July	2012	lang_et_2015_m7_338.pdf	Barneche et al 2018
Balistidae	Tetraodontiformes	Balistes capriscus	415.5735273	984600	Number of secondary oocytes	6.02965956	13.79999075	Gulf waters offshore of Panama City, Florida, USA	30.057506	-85.761767	30.057506	2012 May - July	2012	lang_et_2015_m7_338.pdf	Barneche et al 2018
Balistidae	Tetraodontiformes	Balistes capriscus	400.2117126	989800	Number of secondary oocytes	5.991993689	13.80525818	Gulf waters offshore of Panama City, Florida, USA	30.057506	-85.761767	30.057506	2012 May - July	2012	lang_et_2015_m7_338.pdf	Barneche et al 2018
Balistidae	Tetraodontiformes	Balistes capriscus	656.0207895	1010400	Number of secondary oocytes	6.48619248	13.82585685	Gulf waters offshore of Panama City, Florida, USA	30.057506	-85.761767	30.057506	2012 May - July	2012	lang_et_2015_m7_338.pdf	Barneche et al 2018
Balistidae	Tetraodontiformes	Balistes capriscus	521.9023613	1030600	Number of secondary oocytes	6.257480523	13.84565171	Gulf waters offshore of Panama City, Florida, USA	30.057506	-85.761767	30.057506	2012 May - July	2012	lang_et_2015_m7_338.pdf	Barneche et al 2018
Balistidae	Tetraodontiformes	Balistes capriscus	540.7228911	1030800	Number of secondary oocytes	6.292906932	13.84584576	Gulf waters offshore of Panama City, Florida, USA	30.057506	-85.761767	30.057506	2012 May - July	2012	lang_et_2015_m7_338.pdf	Barneche et al 2018
Balistidae	Tetraodontiformes	Balistes capriscus	435.6768999	1077500	Number of secondary oocytes	6.076900913	13.8901541	Gulf waters offshore of Panama City, Florida, USA	30.057506	-85.761767	30.057506	2012 May - July	2012	lang_et_2015_m7_338.pdf	Barneche et al 2018
Balistidae	Tetraodontiformes	Balistes capriscus	451.9121148	1077700	Number of secondary oocytes	6.113487725	13.8903397	Gulf waters offshore of Panama City, Florida, USA	30.057506	-85.761767	30.057506	2012 May - July	2012	lang_et_2015_m7_338.pdf	Barneche et al 2018
Balistidae	Tetraodontiformes	Balistes capriscus	396.5444094	1087700	Number of secondary oocytes	5.982788038	13.89957593	Gulf waters offshore of Panama City, Florida, USA	30.057506	-85.761767	30.057506	2012 May - July	2012	lang_et_2015_m7_338.pdf	Barneche et al 2018
Balistidae	Tetraodontiformes	Balistes capriscus	634.6439918	1113600	Number of secondary oocytes	6.453064199	13.92310857	Gulf waters offshore of Panama City, Florida, USA	30.057506	-85.761767	30.057506	2012 May - July	2012	lang_et_2015_m7_338.pdf	Barneche et al 2018
Balistidae	Tetraodontiformes	Balistes capriscus	341.6587397	1134800	Number of secondary oocytes	5.833812402	13.94196698	Gulf waters offshore of Panama City, Florida, USA	30.057506	-85.761767	30.057506	2012 May - July	2012	lang_et_2015_m7_338.pdf	Barneche et al 2018
Balistidae	Tetraodontiformes	Balistes capriscus	456.4074478	1167800	Number of secondary oocytes	6.123385936	13.97063219	Gulf waters offshore of Panama City, Florida, USA	30.057506	-85.761767	30.057506	2012 May - July	2012	lang_et_2015_m7_338.pdf	Barneche et al 2018
Balistidae	Tetraodontiformes	Balistes capriscus	473.1410996	1197000	Number of secondary oocytes	6.159393652	13.99532898	Gulf waters offshore of Panama City, Florida, USA	30.057506	-85.761767	30.057506	2012 May - July	2012	lang_et_2015_m7_338.pdf	Barneche et al 2018
Balistidae	Tetraodontiformes	Balistes capriscus	671.3911092	1211800	Number of secondary oocytes	6.509351842	14.00761742	Gulf waters offshore of Panama City, Florida, USA	30.057506	-85.761767	30.057506	2012 May - July	2012	lang_et_2015_m7_338.pdf	Barneche et al 2018
Balistidae	Tetraodontiformes	Balistes capriscus	495.5419569	1231700	Number of secondary oocytes	6.205652026	14.02390589	Gulf waters offshore of Panama City, Florida, USA	30.057506	-85.761767	30.057506	2012 May - July	2012	lang_et_2015_m7_338.pdf	Barneche et al 2018
Balistidae	Tetraodontiformes	Balistes capriscus	472.6280274	1252600	Number of secondary oocytes	6.158308668	14.04073195	Gulf waters offshore of Panama City, Florida, USA	30.057506	-85.761767	30.057506	2012 May - July	2012	lang_et_2015_m7_338.pdf	Barneche et al 2018
Balistidae	Tetraodontiformes	Balistes capriscus	624.1287276	1269800	Number of secondary oocytes	6.436356641	14.05436997	Gulf waters offshore of Panama City, Florida, USA	30.057506	-85.761767	30.057506	2012 May - July	2012	lang_et_2015_m7_338.pdf	Barneche et al 2018
Balistidae	Tetraodontiformes	Balistes capriscus	749.703979	1358000	Number of secondary oocytes	6.619678434	14.12152359	Gulf waters offshore of Panama City, Florida, USA	30.057506	-85.761767	30.057506	2012 May - July	2012	lang_et_2015_m7_338.pdf	Barneche et al 2018
Balistidae	Tetraodontiformes	Balistes capriscus	816.049337	1382200	Number of secondary oocytes	6.704474815	14.13918699	Gulf waters offshore of Panama City, Florida, USA	30.057506	-85.761767	30.057506	2012 May - July	2012	lang_et_2015_m7_338.pdf	Barneche et al 2018
Balistidae	Tetraodontiformes	Balistes capriscus	384.7779781	1500800	Number of secondary oocytes	5.952666488	14.22150886	Gulf waters offshore of Panama City, Florida, USA	30.057506	-85.761767	30.057506	2012 May - July	2012	lang_et_2015_m7_338.pdf	Barneche et al 2018
Balistidae	Tetraodontiformes	Balistes capriscus	583.7985701	1571400	Number of secondary oocytes	6.369556009	14.2674775	Gulf waters offshore of Panama City, Florida, USA	30.057506	-85.761767	30.057506	2012 May - July	2012	lang_et_2015_m7_338.pdf	Barneche et al 2018
Balistidae	Tetraodontiformes	Balistes capriscus	749.703979	1601700	Number of secondary oocytes	6.619678434	14.28657612	Gulf waters offshore of Panama City, Florida, USA	30.057506	-85.761767	30.057506	2012 May - July	2012	lang_et_2015_m7_338.pdf	Barneche et al 2018
Balistidae	Tetraodontiformes	Balistes capriscus	619.2199787	1645800	Number of secondary oocytes	6.428460587	14.31373715	Gulf waters offshore of Panama City, Florida, USA	30.057506	-85.761767	30.057506	2012 May - July	2012	lang_et_2015_m7_338.pdf	Barneche et al 2018
Balistidae	Tetraodontiformes	Balistes capriscus	655.3857237	1818200	Number of secondary oocytes	6.485223953	14.41335756	Gulf waters offshore of Panama City, Florida, USA	30.057506	-85.761767	30.057506	2012 May - July	2012	lang_et_2015_m7_338.pdf	Barneche et al 2018
Balistidae	Tetraodontiformes	Balistes capriscus	791.3666005	1996500	Number of secondary oocytes	6.673761325	14.50690621	Gulf waters offshore of Panama City, Florida, USA	30.057506	-85.761767	30.057506	2012 May - July	2012	lang_et_2015_m7_338.pdf	Barneche et al 2018
Tetraodontidae	Tetraodontiformes	Canthigaster valentini	2.031461132	419	Clutch size	0.708755304	6.03787092	Lizard Island, GBR, Australia	-14.689346	145.45759	14.689346	1980 November - 1981 September	1981.3	gladstone_w_1988_e21_207.pdf	Barneche et al 2018
Tetraodontidae	Tetraodontiformes	Canthigaster valentini	1.897603485	447	Clutch size	0.640591766	6.102558595	Lizard Island, GBR, Australia	-14.689346	145.45759	14.689346	1980 November - 1981 September	1981.3	gladstone_w_1988_e21_207.pdf	Barneche et al 2018
Tetraodontidae	Tetraodontiformes	Canthigaster valentini	2.317388612	447	Clutch size	0.840440953	6.102558595	Lizard Island, GBR, Australia	-14.689346	145.45759	14.689346	1980 November - 1981 September	1981.3	gladstone_w_1988_e21_207.pdf	Barneche et al 2018
Tetraodontidae	Tetraodontiformes	Canthigaster valentini	2.469707975	478	Clutch size	0.904099915	6.169610732	Lizard Island, GBR, Australia	-14.689346	145.45759	14.689346	1980 November - 1981 September	1981.3	gladstone_w_1988_e21_207.pdf	Barneche et al 2018
Tetraodontidae	Tetraodontiformes	Canthigaster valentini	2.045176433	581	Clutch size	0.715484061	6.364750757	Lizard Island, GBR, Australia	-14.689346	145.45759	14.689346	1980 November - 1981 September	1981.3	gladstone_w_1988_e21_207.pdf	Barneche et al 2018
Tetraodontidae	Tetraodontiformes	Canthigaster valentini	1.769649685	602	Clutch size	0.570781609	6.400257445	Lizard Island, GBR, Australia	-14.689346	145.45759	14.689346	1980 November - 1981 September	1981.3	gladstone_w_1988_e21_207.pdf	Barneche et al 2018
Tetraodontidae	Tetraodontiformes	Canthigaster valentini	3.162497971	693	Clutch size	1.151362212	6.541029999	Lizard Island, GBR, Australia	-14.689346	145.45759	14.689346	1980 November - 1981 September	1981.3	gladstone_w_1988_e21_207.pdf	Barneche et al 2018
Tetraodontidae	Tetraodontiformes	Canthigaster valentini	2.983139854	712	Clutch size	1.092976388	6.568077911	Lizard Island, GBR, Australia	-14.689346	145.45759	14.689346	1980 November - 1981 September	1981.3	gladstone_w_1988_e21_207.pdf	Barneche et al 2018
Tetraodontidae	Tetraodontiformes	Canthigaster valentini	2.317388612	730	Clutch size	0.840440953	6.593044534	Lizard Island, GBR, Australia	-14.689346	145.45759	14.689346	1980 November - 1981 September	1981.3	gladstone_w_1988_e21_207.pdf	Barneche et al 2018
Tetraodontidae	Tetraodontiformes	Canthigaster valentini	2.031461132	769	Clutch size	0.708755304	6.64509097	Lizard Island, GBR, Australia	-14.689346	145.45759	14.689346	1980 November - 1981 September	1981.3	gladstone_w_1988_e21_207.pdf	Barneche et al 2018
Tetraodontidae	Tetraodontiformes	Canthigaster valentini	2.469707975	802	Clutch size	0.904099915	6.687108608	Lizard Island, GBR, Australia	-14.689346	145.45759	14.689346	1980 November - 1981 September	1981.3	gladstone_w_1988_e21_207.pdf	Barneche et al 2018
Tetraodontidae	Tetraodontiformes	Canthigaster valentini	2.045176433	814	Clutch size	0.715484061	6.701960366	Lizard Island, GBR, Australia	-14.689346	145.45759	14.689346	1980 November - 1981 September	1981.3	gladstone_w_1988_e21_207.pdf	Barneche et al 2018
Tetraodontidae	Tetraodontiformes	Canthigaster valentini	4.856393223	904	Clutch size	1.580296027	6.80682936	Lizard Island, GBR, Australia	-14.689346	145.45759	14.689346	1980 November - 1981 September	1981.3	gladstone_w_1988_e21_207.pdf	Barneche et al 2018
Tetraodontidae	Tetraodontiformes	Canthigaster valentini	3.162497971	923	Clutch size	1.151362212	6.827629235	Lizard Island, GBR, Australia	-14.689346	145.45759	14.689346	1980 November - 1981 September	1981.3	gladstone_w_1988_e21_207.pdf	Barneche et al 2018
Tetraodontidae	Tetraodontiformes	Canthigaster valentini	2.644659426	951	Clutch size	0.972542296	6.857514063	Lizard Island, GBR, Australia	-14.689346	145.45759	14.689346	1980 November - 1981 September	1981.3	gladstone_w_1988_e21_207.pdf	Barneche et al 2018
Tetraodontidae	Tetraodontiformes	Canthigaster valentini	2.810568141	987	Clutch size	1.033386648	6.894670039	Lizard Island, GBR, Australia	-14.689346	145.45759	14.689346	1980 November - 1981 September	1981.3	gladstone_w_1988_e21_207.pdf	Barneche et al 2018
Tetraodontidae	Tetraodontiformes	Canthigaster valentini	5.35628968	1004	Clutch size	1.678271512	6.9117473	Lizard Island, GBR, Australia	-14.689346	145.45759	14.689346	1980 November - 1981 September	1981.3	gladstone_w_1988_e21_207.pdf	Barneche et al 2018
Tetraodontidae	Tetraodontiformes	Canthigaster valentini	4.388037607	1083	Clutch size	1.478882113	6.987490247	Lizard Island, GBR, Australia	-14.689346	145.45759	14.689346	1980 November - 1981 September	1981.3	gladstone_w_1988_e21_207.pdf	Barneche et al 2018
Tetraodontidae	Tetraodontiformes	Canthigaster valentini	3.162497971	1102	Clutch size	1.151362212	7.00488199	Lizard Island, GBR, Australia	-14.689346	145.45759	14.689346	1980 November - 1981 September	1981.3	gladstone_w_1988_e21_207.pdf	Barneche et al 2018
Tetraodontidae	Tetraodontiformes	Canthigaster valentini	3.950252975	1127	Clutch size	1.373779621	7.027314514	Lizard Island, GBR, Australia	-14.689346	145.45759	14.689346	1980 November - 1981 September	1981.3	gladstone_w_1988_e21_207.pdf	Barneche et al 2018
Tetraodontidae	Tetraodontiformes	Canthigaster valentini	3.162497971	1149	Clutch size	1.151362212	7.046647278	Lizard Island, GBR, Australia	-14.689346	145.45759	14.689346	1980 November - 1981 September	1981.3	gladstone_w_1988_e21_207.pdf	Barneche et al 2018
Tetraodontidae	Tetraodontiformes	Canthigaster valentini	3.950252975	1247	Clutch size	1.373779621	7.128495946	Lizard Island, GBR, Australia	-14.689346	145.45759	14.689346	1980 November - 1981 September	1981.3	gladstone_w_1988_e21_207.pdf	Barneche et al 2018
Tetraodontidae	Tetraodontiformes	Canthigaster valentini	5.91618393	1254	Clutch size	1.777691635	7.134093721	Lizard Island, GBR, Australia	-14.689346	145.45759	14.689346	1980 November - 1981 September	1981.3	gladstone_w_1988_e21_207.pdf	Barneche et al 2018
Tetraodontidae	Tetraodontiformes	Canthigaster valentini	3.950252975	1269	Clutch size	1.373779621	7.145984468	Lizard Island, GBR, Australia	-14.689346	145.45759	14.689346	1980 November - 1981 September	1981.3	gladstone_w_1988_e21_207.pdf	Barneche et al 2018
Tetraodontidae	Tetraodontiformes	Canthigaster valentini	4.618333338	1357	Clutch size	1.530033891	7.21303166	Lizard Island, GBR, Australia	-14.689346	145.45759	14.689346	1980 November - 1981 September	1981.3	gladstone_w_1988_e21_207.pdf	Barneche et al 2018
Tetraodontidae	Tetraodontiformes	Canthigaster valentini	3.348765616	1376	Clutch size	1.208591805	7.226936018	Lizard Island, GBR, Australia	-14.689346	145.45759	14.689346	1980 November - 1981 September	1981.3	gladstone_w_1988_e21_207.pdf	Barneche et al 2018
Tetraodontidae	Tetraodontiformes	Canthigaster valentini	4.165384682	1404	Clutch size	1.426808632	7.247080585	Lizard Island, GBR, Australia	-14.689346	145.45759	14.689346	1980 November - 1981 September	1981.3	gladstone_w_1988_e21_207.pdf	Barneche et al 2018
Tetraodontidae	Tetraodontiformes	Canthigaster valentini	5.618367797	1502	Clutch size	1.726041194	7.314552832	Lizard Island, GBR, Australia	-14.689346	145.45759	14.689346	1980 November - 1981 September	1981.3	gladstone_w_1988_e21_207.pdf	Barneche et al 2018
Tetraodontidae	Tetraodontiformes	Canthigaster valentini	5.102338375	1614	Clutch size	1.62969894	7.386470849	Lizard Island, GBR, Australia	-14.689346	145.45759	14.689346	1980 November - 1981 September	1981.3	gladstone_w_1988_e21_207.pdf	Barneche et al 2018
Tetraodontidae	Tetraodontiformes	Canthigaster valentini	4.388037607	1660	Clutch size	1.478882113	7.414572881	Lizard Island, GBR, Australia	-14.689346	145.45759	14.689346	1980 November - 1981 September	1981.3	gladstone_w_1988_e21_207.pdf	Barneche et al 2018
Tetraodontidae	Tetraodontiformes	Canthigaster valentini	5.618367797	1671	Clutch size	1.726041194	7.421177529	Lizard Island, GBR, Australia	-14.689346	145.45759	14.689346	1980 November - 1981 September	1981.3	gladstone_w_1988_e21_207.pdf	Barneche et al 2018
Tetraodontidae	Tetraodontiformes	Canthigaster valentini	6.78041069	1901	Clutch size	1.914037674	7.550135342	Lizard Island, GBR, Australia	-14.689346	145.45759	14.689346	1980 November - 1981 September	1981.3	gladstone_w_1988_e21_207.pdf	Barneche et al 2018
Tetraodontidae	Tetraodontiformes	Canthigaster valentini	5.382129796	1928	Clutch size	1.683084169	7.564238475	Lizard Island, GBR, Australia	-14.689346	145.45759	14.689346	1980 November - 1981 September	1981.3	gladstone_w_1988_e21_207.pdf	Barneche et al 2018
Latilinae	Perciformes	Caulolatilus microps	1240.214787	83470	Number of ova	7.12303986	11.33224256	Onslow Bay, NC, USA	34.374786	-77.188178	34.374786	1972 - 1977	1974.5	ross_jl_1983_f81_553.pdf	Barneche et al 2018
Latilinae	Perciformes	Caulolatilus microps	894.6407674	166950	Number of ova	6.79642226	12.02544965	Onslow Bay, NC, USA	34.374786	-77.188178	34.374786	1972 - 1977	1974.5	ross_jl_1983_f81_553.pdf	Barneche et al 2018
Latilinae	Perciformes	Caulolatilus microps	1047.768806	182120	Number of ova	6.95441824	12.11242109	Onslow Bay, NC, USA	34.374786	-77.188178	34.374786	1972 - 1977	1974.5	ross_jl_1983_f81_553.pdf	Barneche et al 2018
Latilinae	Perciformes	Caulolatilus microps	1240.214787	185920	Number of ova	7.12303986	12.13307175	Onslow Bay, NC, USA	34.374786	-77.188178	34.374786	1972 - 1977	1974.5	ross_jl_1983_f81_553.pdf	Barneche et al 2018
Latilinae	Perciformes	Caulolatilus microps	625.7078651	216270	Number of ova	6.43888359	12.28428291	Onslow Bay, NC, USA	34.374786	-77.188178	34.374786	1972 - 1977	1974.5	ross_jl_1983_f81_553.pdf	Barneche et al 2018
Latilinae	Perciformes	Caulolatilus microps	818.403393	326310	Number of ova	6.70735536	12.69560313	Onslow Bay, NC, USA	34.374786	-77.188178	34.374786	1972 - 1977	1974.5	ross_jl_1983_f81_553.pdf	Barneche et al 2018
Latilinae	Perciformes	Caulolatilus microps	2149.527306	337690	Number of ova	7.67300324	12.72988359	Onslow Bay, NC, USA	34.374786	-77.188178	34.374786	1972 - 1977	1974.5	ross_jl_1983_f81_553.pdf	Barneche et al 2018
Latilinae	Perciformes	Caulolatilus microps	841.3721877	379430	Number of ova	6.73503412	12.84642541	Onslow Bay, NC, USA	34.374786	-77.188178	34.374786	1972 - 1977	1974.5	ross_jl_1983_f81_553.pdf	Barneche et al 2018
Latilinae	Perciformes	Caulolatilus microps	2306.440757	409770	Number of ova	7.74346082	12.92335131	Onslow Bay, NC, USA	34.374786	-77.188178	34.374786	1972 - 1977	1974.5	ross_jl_1983_f81_553.pdf	Barneche et al 2018
Latilinae	Perciformes	Caulolatilus microps	2138.604395	421160	Number of ova	7.66790874	12.95076809	Onslow Bay, NC, USA	34.374786	-77.188178	34.374786	1972 - 1977	1974.5	ross_jl_1983_f81_553.pdf	Barneche et al 2018
Latilinae	Perciformes	Caulolatilus microps	1159.153766	436340	Number of ova	7.05544551	12.98617703	Onslow Bay, NC, USA	34.374786	-77.188178	34.374786	1972 - 1977	1974.5	ross_jl_1983_f81_553.pdf	Barneche et al 2018
Latilinae	Perciformes	Caulolatilus microps	1389.126968	447720	Number of ova	7.23643075	13.01192332	Onslow Bay, NC, USA	34.374786	-77.188178	34.374786	1972 - 1977	1974.5	ross_jl_1983_f81_553.pdf	Barneche et al 2018
Latilinae	Perciformes	Caulolatilus microps	1760.359202	531200	Number of ova	7.47327316	13.18289388	Onslow Bay, NC, USA	34.374786	-77.188178	34.374786	1972 - 1977	1974.5	ross_jl_1983_f81_553.pdf	Barneche et al 2018
Latilinae	Perciformes	Caulolatilus microps	2127.719146	534980	Number of ova	7.66280586	13.18998464	Onslow Bay, NC, USA	34.374786	-77.188178	34.374786	1972 - 1977	1974.5	ross_jl_1983_f81_553.pdf	Barneche et al 2018
Latilinae	Perciformes	Caulolatilus microps	2507.190183	546370	Number of ova	7.82691796	13.21105168	Onslow Bay, NC, USA	34.374786	-77.188178	34.374786	1972 - 1977	1974.5	ross_jl_1983_f81_553.pdf	Barneche et al 2018
Latilinae	Perciformes	Caulolatilus microps	1389.126968	576730	Number of ova	7.23643075	13.2651295	Onslow Bay, NC, USA	34.374786	-77.188178	34.374786	1972 - 1977	1974.5	ross_jl_1983_f81_553.pdf	Barneche et al 2018
Latilinae	Perciformes	Caulolatilus microps	1938.147267	576730	Number of ova	7.56948778	13.2651295	Onslow Bay, NC, USA	34.374786	-77.188178	34.374786	1972 - 1977	1974.5	ross_jl_1983_f81_553.pdf	Barneche et al 2018
Latilinae	Perciformes	Caulolatilus microps	1620.918627	626050	Number of ova	7.39074832	13.34718552	Onslow Bay, NC, USA	34.374786	-77.188178	34.374786	1972 - 1977	1974.5	ross_jl_1983_f81_553.pdf	Barneche et al 2018
Latilinae	Perciformes	Caulolatilus microps	1694.316661	770240	Number of ova	7.43503479	13.55445743	Onslow Bay, NC, USA	34.374786	-77.188178	34.374786	1972 - 1977	1974.5	ross_jl_1983_f81_553.pdf	Barneche et al 2018
Latilinae	Perciformes	Caulolatilus microps	2260.842826	777820	Number of ova	7.72349296	13.56425041	Onslow Bay, NC, USA	34.374786	-77.188178	34.374786	1972 - 1977	1974.5	ross_jl_1983_f81_553.pdf	Barneche et al 2018
Latilinae	Perciformes	Caulolatilus microps	1309.327135	887860	Number of ova	7.17726865	13.69656935	Onslow Bay, NC, USA	34.374786	-77.188178	34.374786	1972 - 1977	1974.5	ross_jl_1983_f81_553.pdf	Barneche et al 2018
Latilinae	Perciformes	Caulolatilus microps	1014.508847	918210	Number of ova	6.92215988	13.7301814	Onslow Bay, NC, USA	34.374786	-77.188178	34.374786	1972 - 1977	1974.5	ross_jl_1983_f81_553.pdf	Barneche et al 2018
Latilinae	Perciformes	Caulolatilus microps	2010.447629	1001690	Number of ova	7.60611268	13.81719913	Onslow Bay, NC, USA	34.374786	-77.188178	34.374786	1972 - 1977	1974.5	ross_jl_1983_f81_553.pdf	Barneche et al 2018
Latilinae	Perciformes	Caulolatilus microps	1421.947975	1005480	Number of ova	7.25978302	13.8209756	Onslow Bay, NC, USA	34.374786	-77.188178	34.374786	1972 - 1977	1974.5	ross_jl_1983_f81_553.pdf	Barneche et al 2018
Latilinae	Perciformes	Caulolatilus microps	1217.73849	1069980	Number of ova	7.10475072	13.88315051	Onslow Bay, NC, USA	34.374786	-77.188178	34.374786	1972 - 1977	1974.5	ross_jl_1983_f81_553.pdf	Barneche et al 2018
Latilinae	Perciformes	Caulolatilus microps	2204.709177	1073780	Number of ova	7.69835089	13.88669569	Onslow Bay, NC, USA	34.374786	-77.188178	34.374786	1972 - 1977	1974.5	ross_jl_1983_f81_553.pdf	Barneche et al 2018
Latilinae	Perciformes	Caulolatilus microps	1255.35408	1350760	Number of ova	7.13517295	14.11617795	Onslow Bay, NC, USA	34.374786	-77.188178	34.374786	1972 - 1977	1974.5	ross_jl_1983_f81_553.pdf	Barneche et al 2018
Latilinae	Perciformes	Caulolatilus microps	1489.15835	1403880	Number of ova	7.30596637	14.15475039	Onslow Bay, NC, USA	34.374786	-77.188178	34.374786	1972 - 1977	1974.5	ross_jl_1983_f81_553.pdf	Barneche et al 2018
Latilinae	Perciformes	Caulolatilus microps	1639.061978	1411470	Number of ova	7.40187939	14.16014227	Onslow Bay, NC, USA	34.374786	-77.188178	34.374786	1972 - 1977	1974.5	ross_jl_1983_f81_553.pdf	Barneche et al 2018
Latilinae	Perciformes	Caulolatilus microps	2294.983417	1479760	Number of ova	7.7384809	14.20739047	Onslow Bay, NC, USA	34.374786	-77.188178	34.374786	1972 - 1977	1974.5	ross_jl_1983_f81_553.pdf	Barneche et al 2018
Latilinae	Perciformes	Caulolatilus microps	1917.818365	1521500	Number of ova	7.55894355	14.23520725	Onslow Bay, NC, USA	34.374786	-77.188178	34.374786	1972 - 1977	1974.5	ross_jl_1983_f81_553.pdf	Barneche et al 2018
Latilinae	Perciformes	Caulolatilus microps	1446.905633	1612560	Number of ova	7.27718251	14.29333354	Onslow Bay, NC, USA	34.374786	-77.188178	34.374786	1972 - 1977	1974.5	ross_jl_1983_f81_553.pdf	Barneche et al 2018
Latilinae	Perciformes	Caulolatilus microps	2182.522692	1817450	Number of ova	7.68823669	14.41294498	Onslow Bay, NC, USA	34.374786	-77.188178	34.374786	1972 - 1977	1974.5	ross_jl_1983_f81_553.pdf	Barneche et al 2018
Latilinae	Perciformes	Caulolatilus microps	2903.147969	1851600	Number of ova	7.97355093	14.43156069	Onslow Bay, NC, USA	34.374786	-77.188178	34.374786	1972 - 1977	1974.5	ross_jl_1983_f81_553.pdf	Barneche et al 2018
Latilinae	Perciformes	Caulolatilus microps	2317.936783	1935080	Number of ova	7.74843275	14.47565923	Onslow Bay, NC, USA	34.374786	-77.188178	34.374786	1972 - 1977	1974.5	ross_jl_1983_f81_553.pdf	Barneche et al 2018
Latilinae	Perciformes	Caulolatilus microps	2605.62479	2128580	Number of ova	7.86542777	14.57096565	Onslow Bay, NC, USA	34.374786	-77.188178	34.374786	1972 - 1977	1974.5	ross_jl_1983_f81_553.pdf	Barneche et al 2018
Latilinae	Perciformes	Caulolatilus microps	2693.874686	2295530	Number of ova	7.89873584	14.64647431	Onslow Bay, NC, USA	34.374786	-77.188178	34.374786	1972 - 1977	1974.5	ross_jl_1983_f81_553.pdf	Barneche et al 2018
Latilinae	Perciformes	Caulolatilus microps	1938.147267	2367620	Number of ova	7.56948778	14.67739579	Onslow Bay, NC, USA	34.374786	-77.188178	34.374786	1972 - 1977	1974.5	ross_jl_1983_f81_553.pdf	Barneche et al 2018
Latilinae	Perciformes	Caulolatilus microps	2605.62479	2405560	Number of ova	7.86542777	14.69329328	Onslow Bay, NC, USA	34.374786	-77.188178	34.374786	1972 - 1977	1974.5	ross_jl_1983_f81_553.pdf	Barneche et al 2018
Latilinae	Perciformes	Caulolatilus microps	2531.558375	2564920	Number of ova	7.83659035	14.75743785	Onslow Bay, NC, USA	34.374786	-77.188178	34.374786	1972 - 1977	1974.5	ross_jl_1983_f81_553.pdf	Barneche et al 2018
Latilinae	Perciformes	Caulolatilus microps	2618.11018	3236510	Number of ova	7.87020803	14.99000615	Onslow Bay, NC, USA	34.374786	-77.188178	34.374786	1972 - 1977	1974.5	ross_jl_1983_f81_553.pdf	Barneche et al 2018
Latilinae	Perciformes	Caulolatilus microps	3706.234406	3532460	Number of ova	8.21777166	15.07750507	Onslow Bay, NC, USA	34.374786	-77.188178	34.374786	1972 - 1977	1974.5	ross_jl_1983_f81_553.pdf	Barneche et al 2018
Latilinae	Perciformes	Caulolatilus microps	3883.09997	4120570	Number of ova	8.26438908	15.23150206	Onslow Bay, NC, USA	34.374786	-77.188178	34.374786	1972 - 1977	1974.5	ross_jl_1983_f81_553.pdf	Barneche et al 2018
Centropomidae	Perciformes	Centropomus undecimalis	3308.987542	578160	NA	8.104397543	13.26760593	Between Ciudad del Carmen y Sabancuy, Mexico	18.925069	-91.537465	18.925069	2007 January - December	2007	caballerochavez_v_2011_c19_35.pdf	Barneche et al 2018
Centropomidae	Perciformes	Centropomus undecimalis	3618.097306	1166542	NA	8.193703561	13.96955437	Between Ciudad del Carmen y Sabancuy, Mexico	18.925069	-91.537465	18.925069	2007 January - December	2007	caballerochavez_v_2011_c19_35.pdf	Barneche et al 2018
Centropomidae	Perciformes	Centropomus undecimalis	3978.213662	2797379	NA	8.288588169	14.84419347	Between Ciudad del Carmen y Sabancuy, Mexico	18.925069	-91.537465	18.925069	2007 January - December	2007	caballerochavez_v_2011_c19_35.pdf	Barneche et al 2018
Centropomidae	Perciformes	Centropomus undecimalis	4664.825955	2872653	NA	8.447805804	14.87074655	Between Ciudad del Carmen y Sabancuy, Mexico	18.925069	-91.537465	18.925069	2007 January - December	2007	caballerochavez_v_2011_c19_35.pdf	Barneche et al 2018
Centropomidae	Perciformes	Centropomus undecimalis	4319.212318	2913670	NA	8.370828331	14.88492401	Between Ciudad del Carmen y Sabancuy, Mexico	18.925069	-91.537465	18.925069	2007 January - December	2007	caballerochavez_v_2011_c19_35.pdf	Barneche et al 2018
Centropomidae	Perciformes	Centropomus undecimalis	5399.565258	3007060	NA	8.594073722	14.91647342	Between Ciudad del Carmen y Sabancuy, Mexico	18.925069	-91.537465	18.925069	2007 January - December	2007	caballerochavez_v_2011_c19_35.pdf	Barneche et al 2018
Centropomidae	Perciformes	Centropomus undecimalis	5044.405077	3146319	NA	8.526035003	14.96174376	Between Ciudad del Carmen y Sabancuy, Mexico	18.925069	-91.537465	18.925069	2007 January - December	2007	caballerochavez_v_2011_c19_35.pdf	Barneche et al 2018
Centropomidae	Perciformes	Centropomus undecimalis	5852.82423	4067468	NA	8.674679598	15.21853125	Between Ciudad del Carmen y Sabancuy, Mexico	18.925069	-91.537465	18.925069	2007 January - December	2007	caballerochavez_v_2011_c19_35.pdf	Barneche et al 2018
Centropomidae	Perciformes	Centropomus undecimalis	6270.760792	4085486	NA	8.743652965	15.22295125	Between Ciudad del Carmen y Sabancuy, Mexico	18.925069	-91.537465	18.925069	2007 January - December	2007	caballerochavez_v_2011_c19_35.pdf	Barneche et al 2018
Centropomidae	Perciformes	Centropomus undecimalis	7638.772386	4513323	NA	8.940992187	15.32254425	Between Ciudad del Carmen y Sabancuy, Mexico	18.925069	-91.537465	18.925069	2007 January - December	2007	caballerochavez_v_2011_c19_35.pdf	Barneche et al 2018
Centropomidae	Perciformes	Centropomus undecimalis	8142.666794	4610012	NA	9.004873021	15.34374102	Between Ciudad del Carmen y Sabancuy, Mexico	18.925069	-91.537465	18.925069	2007 January - December	2007	caballerochavez_v_2011_c19_35.pdf	Barneche et al 2018
Centropomidae	Perciformes	Centropomus undecimalis	7221.196609	5006569	NA	8.884775953	15.42626141	Between Ciudad del Carmen y Sabancuy, Mexico	18.925069	-91.537465	18.925069	2007 January - December	2007	caballerochavez_v_2011_c19_35.pdf	Barneche et al 2018
Centropomidae	Perciformes	Centropomus undecimalis	6778.279896	5696687	NA	8.821478646	15.55539534	Between Ciudad del Carmen y Sabancuy, Mexico	18.925069	-91.537465	18.925069	2007 January - December	2007	caballerochavez_v_2011_c19_35.pdf	Barneche et al 2018
Centropomidae	Perciformes	Centropomus undecimalis	8854.11858	6988093	NA	9.088638006	15.75971826	Between Ciudad del Carmen y Sabancuy, Mexico	18.925069	-91.537465	18.925069	2007 January - December	2007	caballerochavez_v_2011_c19_35.pdf	Barneche et al 2018
Centropomidae	Perciformes	Centropomus undecimalis	10201.15974	10289069	NA	9.230256693	16.14659263	Between Ciudad del Carmen y Sabancuy, Mexico	18.925069	-91.537465	18.925069	2007 January - December	2007	caballerochavez_v_2011_c19_35.pdf	Barneche et al 2018
Serranidae	Perciformes	Cephalopholis cruentata	128.5896729	86204	Number of mature eggs	4.856626505	11.36447186	Curacao island, Caribbean	12.11798	-69.025446	12.11798	1973 January - 1975 October	1974	nagelkerken_wp_1979_s60_1.pdf	Barneche et al 2018
Serranidae	Perciformes	Cephalopholis cruentata	233.3840709	133351	Number of mature eggs	5.452685469	11.80074003	Curacao island, Caribbean	12.11798	-69.025446	12.11798	1973 January - 1975 October	1974	nagelkerken_wp_1979_s60_1.pdf	Barneche et al 2018
Serranidae	Perciformes	Cephalopholis cruentata	193.7498473	142410	Number of mature eggs	5.26656788	11.8664655	Curacao island, Caribbean	12.11798	-69.025446	12.11798	1973 January - 1975 October	1974	nagelkerken_wp_1979_s60_1.pdf	Barneche et al 2018
Serranidae	Perciformes	Cephalopholis cruentata	193.7498473	154861	Number of mature eggs	5.26656788	11.95028322	Curacao island, Caribbean	12.11798	-69.025446	12.11798	1973 January - 1975 October	1974	nagelkerken_wp_1979_s60_1.pdf	Barneche et al 2018
Serranidae	Perciformes	Cephalopholis cruentata	262.638077	194104	Number of mature eggs	5.570776951	12.17614938	Curacao island, Caribbean	12.11798	-69.025446	12.11798	1973 January - 1975 October	1974	nagelkerken_wp_1979_s60_1.pdf	Barneche et al 2018
Serranidae	Perciformes	Cephalopholis cruentata	186.4104604	235613	Number of mature eggs	5.227951019	12.36994591	Curacao island, Caribbean	12.11798	-69.025446	12.11798	1973 January - 1975 October	1974	nagelkerken_wp_1979_s60_1.pdf	Barneche et al 2018
Serranidae	Perciformes	Cephalopholis cruentata	259.6073072	291646	Number of mature eggs	5.559170132	12.58329602	Curacao island, Caribbean	12.11798	-69.025446	12.11798	1973 January - 1975 October	1974	nagelkerken_wp_1979_s60_1.pdf	Barneche et al 2018
Serranidae	Perciformes	Cephalopholis cruentata	193.7498473	320729	Number of mature eggs	5.26656788	12.67835181	Curacao island, Caribbean	12.11798	-69.025446	12.11798	1973 January - 1975 October	1974	nagelkerken_wp_1979_s60_1.pdf	Barneche et al 2018
Serranidae	Perciformes	Cephalopholis cruentata	203.8354065	400610	Number of mature eggs	5.317312837	12.90074366	Curacao island, Caribbean	12.11798	-69.025446	12.11798	1973 January - 1975 October	1974	nagelkerken_wp_1979_s60_1.pdf	Barneche et al 2018
Serranidae	Perciformes	Cephalopholis cruentata	188.8357055	446061	Number of mature eggs	5.240877354	13.00821099	Curacao island, Caribbean	12.11798	-69.025446	12.11798	1973 January - 1975 October	1974	nagelkerken_wp_1979_s60_1.pdf	Barneche et al 2018
Serranidae	Perciformes	Cephalopholis cruentata	376.5622564	559136	Number of mature eggs	5.931083389	13.23414801	Curacao island, Caribbean	12.11798	-69.025446	12.11798	1973 January - 1975 October	1974	nagelkerken_wp_1979_s60_1.pdf	Barneche et al 2018
Serranidae	Perciformes	Cephalopholis cruentata	216.9326155	615387	Number of mature eggs	5.379586778	13.33000662	Curacao island, Caribbean	12.11798	-69.025446	12.11798	1973 January - 1975 October	1974	nagelkerken_wp_1979_s60_1.pdf	Barneche et al 2018
Engraulidae	Clupeiformes	Cetengraulis mysticetus	27.5	9810	Number of ova in most advanced mode	3.31418601	9.191157553	Gulf of Panama	8.860004	-79.32149	8.860004	1952 - 1960	1956	peterson_cl_1961_iVI_55.pdf	Barneche et al 2018
Engraulidae	Clupeiformes	Cetengraulis mysticetus	30.4	11350	Number of ova in most advanced mode	3.41444261	9.336973023	Gulf of Panama	8.860004	-79.32149	8.860004	1952 - 1960	1956	peterson_cl_1961_iVI_55.pdf	Barneche et al 2018
Engraulidae	Clupeiformes	Cetengraulis mysticetus	27	12080	Number of ova in most advanced mode	3.29583687	9.399306471	Gulf of Panama	8.860004	-79.32149	8.860004	1952 - 1960	1956	peterson_cl_1961_iVI_55.pdf	Barneche et al 2018
Engraulidae	Clupeiformes	Cetengraulis mysticetus	25.1	12400	Number of ova in most advanced mode	3.22286785	9.425451752	Gulf of Panama	8.860004	-79.32149	8.860004	1952 - 1960	1956	peterson_cl_1961_iVI_55.pdf	Barneche et al 2018
Engraulidae	Clupeiformes	Cetengraulis mysticetus	26.9	13190	Number of ova in most advanced mode	3.29212629	9.487214246	Gulf of Panama	8.860004	-79.32149	8.860004	1952 - 1960	1956	peterson_cl_1961_iVI_55.pdf	Barneche et al 2018
Engraulidae	Clupeiformes	Cetengraulis mysticetus	29.2	13550	Number of ova in most advanced mode	3.37416871	9.514141826	Gulf of Panama	8.860004	-79.32149	8.860004	1952 - 1960	1956	peterson_cl_1961_iVI_55.pdf	Barneche et al 2018
Engraulidae	Clupeiformes	Cetengraulis mysticetus	28.5	13560	Number of ova in most advanced mode	3.34990409	9.514879561	Gulf of Panama	8.860004	-79.32149	8.860004	1952 - 1960	1956	peterson_cl_1961_iVI_55.pdf	Barneche et al 2018
Engraulidae	Clupeiformes	Cetengraulis mysticetus	28.1	13840	Number of ova in most advanced mode	3.33576958	9.535318229	Gulf of Panama	8.860004	-79.32149	8.860004	1952 - 1960	1956	peterson_cl_1961_iVI_55.pdf	Barneche et al 2018
Engraulidae	Clupeiformes	Cetengraulis mysticetus	33.8	14010	Number of ova in most advanced mode	3.5204608	9.547526639	Gulf of Panama	8.860004	-79.32149	8.860004	1952 - 1960	1956	peterson_cl_1961_iVI_55.pdf	Barneche et al 2018
Engraulidae	Clupeiformes	Cetengraulis mysticetus	25.8	15000	Number of ova in most advanced mode	3.25037449	9.61580548	Gulf of Panama	8.860004	-79.32149	8.860004	1952 - 1960	1956	peterson_cl_1961_iVI_55.pdf	Barneche et al 2018
Engraulidae	Clupeiformes	Cetengraulis mysticetus	28	17030	Number of ova in most advanced mode	3.33220451	9.742731774	Gulf of Panama	8.860004	-79.32149	8.860004	1952 - 1960	1956	peterson_cl_1961_iVI_55.pdf	Barneche et al 2018
Engraulidae	Clupeiformes	Cetengraulis mysticetus	30.3	18030	Number of ova in most advanced mode	3.41114771	9.799792316	Gulf of Panama	8.860004	-79.32149	8.860004	1952 - 1960	1956	peterson_cl_1961_iVI_55.pdf	Barneche et al 2018
Engraulidae	Clupeiformes	Cetengraulis mysticetus	36.1	19520	Number of ova in most advanced mode	3.58629287	9.87919486	Gulf of Panama	8.860004	-79.32149	8.860004	1952 - 1960	1956	peterson_cl_1961_iVI_55.pdf	Barneche et al 2018
Engraulidae	Clupeiformes	Cetengraulis mysticetus	27.8	19690	Number of ova in most advanced mode	3.32503602	9.887866172	Gulf of Panama	8.860004	-79.32149	8.860004	1952 - 1960	1956	peterson_cl_1961_iVI_55.pdf	Barneche et al 2018
Engraulidae	Clupeiformes	Cetengraulis mysticetus	36.4	20030	Number of ova in most advanced mode	3.59456878	9.904986429	Gulf of Panama	8.860004	-79.32149	8.860004	1952 - 1960	1956	peterson_cl_1961_iVI_55.pdf	Barneche et al 2018
Engraulidae	Clupeiformes	Cetengraulis mysticetus	36.1	20640	Number of ova in most advanced mode	3.58629287	9.93498622	Gulf of Panama	8.860004	-79.32149	8.860004	1952 - 1960	1956	peterson_cl_1961_iVI_55.pdf	Barneche et al 2018
Engraulidae	Clupeiformes	Cetengraulis mysticetus	28	20720	Number of ova in most advanced mode	3.33220451	9.938854696	Gulf of Panama	8.860004	-79.32149	8.860004	1952 - 1960	1956	peterson_cl_1961_iVI_55.pdf	Barneche et al 2018
Engraulidae	Clupeiformes	Cetengraulis mysticetus	40.5	20780	Number of ova in most advanced mode	3.70130197	9.941746265	Gulf of Panama	8.860004	-79.32149	8.860004	1952 - 1960	1956	peterson_cl_1961_iVI_55.pdf	Barneche et al 2018
Engraulidae	Clupeiformes	Cetengraulis mysticetus	35.3	21130	Number of ova in most advanced mode	3.56388296	9.958449111	Gulf of Panama	8.860004	-79.32149	8.860004	1952 - 1960	1956	peterson_cl_1961_iVI_55.pdf	Barneche et al 2018
Engraulidae	Clupeiformes	Cetengraulis mysticetus	34.8	22190	Number of ova in most advanced mode	3.54961739	10.00739702	Gulf of Panama	8.860004	-79.32149	8.860004	1952 - 1960	1956	peterson_cl_1961_iVI_55.pdf	Barneche et al 2018
Engraulidae	Clupeiformes	Cetengraulis mysticetus	38	22560	Number of ova in most advanced mode	3.63758616	10.02393371	Gulf of Panama	8.860004	-79.32149	8.860004	1952 - 1960	1956	peterson_cl_1961_iVI_55.pdf	Barneche et al 2018
Engraulidae	Clupeiformes	Cetengraulis mysticetus	33.7	23140	Number of ova in most advanced mode	3.51749784	10.049318	Gulf of Panama	8.860004	-79.32149	8.860004	1952 - 1960	1956	peterson_cl_1961_iVI_55.pdf	Barneche et al 2018
Engraulidae	Clupeiformes	Cetengraulis mysticetus	34.8	23440	Number of ova in most advanced mode	3.54961739	10.06219924	Gulf of Panama	8.860004	-79.32149	8.860004	1952 - 1960	1956	peterson_cl_1961_iVI_55.pdf	Barneche et al 2018
Engraulidae	Clupeiformes	Cetengraulis mysticetus	35.5	23520	Number of ova in most advanced mode	3.5695327	10.0656064	Gulf of Panama	8.860004	-79.32149	8.860004	1952 - 1960	1956	peterson_cl_1961_iVI_55.pdf	Barneche et al 2018
Engraulidae	Clupeiformes	Cetengraulis mysticetus	31.8	23540	Number of ova in most advanced mode	3.45946629	10.06645638	Gulf of Panama	8.860004	-79.32149	8.860004	1952 - 1960	1956	peterson_cl_1961_iVI_55.pdf	Barneche et al 2018
Engraulidae	Clupeiformes	Cetengraulis mysticetus	29.3	23950	Number of ova in most advanced mode	3.37758752	10.0837236	Gulf of Panama	8.860004	-79.32149	8.860004	1952 - 1960	1956	peterson_cl_1961_iVI_55.pdf	Barneche et al 2018
Engraulidae	Clupeiformes	Cetengraulis mysticetus	29.1	24470	Number of ova in most advanced mode	3.37073817	10.10520316	Gulf of Panama	8.860004	-79.32149	8.860004	1952 - 1960	1956	peterson_cl_1961_iVI_55.pdf	Barneche et al 2018
Engraulidae	Clupeiformes	Cetengraulis mysticetus	36.2	24980	Number of ova in most advanced mode	3.58905912	10.12583078	Gulf of Panama	8.860004	-79.32149	8.860004	1952 - 1960	1956	peterson_cl_1961_iVI_55.pdf	Barneche et al 2018
Engraulidae	Clupeiformes	Cetengraulis mysticetus	33.9	25040	Number of ova in most advanced mode	3.52341501	10.12822983	Gulf of Panama	8.860004	-79.32149	8.860004	1952 - 1960	1956	peterson_cl_1961_iVI_55.pdf	Barneche et al 2018
Engraulidae	Clupeiformes	Cetengraulis mysticetus	35.8	25380	Number of ova in most advanced mode	3.57794789	10.14171674	Gulf of Panama	8.860004	-79.32149	8.860004	1952 - 1960	1956	peterson_cl_1961_iVI_55.pdf	Barneche et al 2018
Engraulidae	Clupeiformes	Cetengraulis mysticetus	27.8	25730	Number of ova in most advanced mode	3.32503602	10.15541291	Gulf of Panama	8.860004	-79.32149	8.860004	1952 - 1960	1956	peterson_cl_1961_iVI_55.pdf	Barneche et al 2018
Engraulidae	Clupeiformes	Cetengraulis mysticetus	39.9	26020	Number of ova in most advanced mode	3.68637632	10.16662075	Gulf of Panama	8.860004	-79.32149	8.860004	1952 - 1960	1956	peterson_cl_1961_iVI_55.pdf	Barneche et al 2018
Engraulidae	Clupeiformes	Cetengraulis mysticetus	38	26660	Number of ova in most advanced mode	3.63758616	10.19091959	Gulf of Panama	8.860004	-79.32149	8.860004	1952 - 1960	1956	peterson_cl_1961_iVI_55.pdf	Barneche et al 2018
Engraulidae	Clupeiformes	Cetengraulis mysticetus	41.6	28410	Number of ova in most advanced mode	3.72810017	10.25449647	Gulf of Panama	8.860004	-79.32149	8.860004	1952 - 1960	1956	peterson_cl_1961_iVI_55.pdf	Barneche et al 2018
Engraulidae	Clupeiformes	Cetengraulis mysticetus	35.1	28720	Number of ova in most advanced mode	3.55820113	10.26534902	Gulf of Panama	8.860004	-79.32149	8.860004	1952 - 1960	1956	peterson_cl_1961_iVI_55.pdf	Barneche et al 2018
Engraulidae	Clupeiformes	Cetengraulis mysticetus	31.2	29470	Number of ova in most advanced mode	3.4404181	10.29112808	Gulf of Panama	8.860004	-79.32149	8.860004	1952 - 1960	1956	peterson_cl_1961_iVI_55.pdf	Barneche et al 2018
Engraulidae	Clupeiformes	Cetengraulis mysticetus	37	30300	Number of ova in most advanced mode	3.61091791	10.31890299	Gulf of Panama	8.860004	-79.32149	8.860004	1952 - 1960	1956	peterson_cl_1961_iVI_55.pdf	Barneche et al 2018
Engraulidae	Clupeiformes	Cetengraulis mysticetus	30.1	30600	Number of ova in most advanced mode	3.40452517	10.32875529	Gulf of Panama	8.860004	-79.32149	8.860004	1952 - 1960	1956	peterson_cl_1961_iVI_55.pdf	Barneche et al 2018
Engraulidae	Clupeiformes	Cetengraulis mysticetus	32.3	31150	Number of ova in most advanced mode	3.47506723	10.34656952	Gulf of Panama	8.860004	-79.32149	8.860004	1952 - 1960	1956	peterson_cl_1961_iVI_55.pdf	Barneche et al 2018
Engraulidae	Clupeiformes	Cetengraulis mysticetus	33.5	31280	Number of ova in most advanced mode	3.51154544	10.35073419	Gulf of Panama	8.860004	-79.32149	8.860004	1952 - 1960	1956	peterson_cl_1961_iVI_55.pdf	Barneche et al 2018
Engraulidae	Clupeiformes	Cetengraulis mysticetus	31.2	31440	Number of ova in most advanced mode	3.4404181	10.35583625	Gulf of Panama	8.860004	-79.32149	8.860004	1952 - 1960	1956	peterson_cl_1961_iVI_55.pdf	Barneche et al 2018
Engraulidae	Clupeiformes	Cetengraulis mysticetus	39.3	32340	Number of ova in most advanced mode	3.67122452	10.38406013	Gulf of Panama	8.860004	-79.32149	8.860004	1952 - 1960	1956	peterson_cl_1961_iVI_55.pdf	Barneche et al 2018
Engraulidae	Clupeiformes	Cetengraulis mysticetus	34.3	32370	Number of ova in most advanced mode	3.53514535	10.38498735	Gulf of Panama	8.860004	-79.32149	8.860004	1952 - 1960	1956	peterson_cl_1961_iVI_55.pdf	Barneche et al 2018
Engraulidae	Clupeiformes	Cetengraulis mysticetus	37.8	32670	Number of ova in most advanced mode	3.6323091	10.3942125	Gulf of Panama	8.860004	-79.32149	8.860004	1952 - 1960	1956	peterson_cl_1961_iVI_55.pdf	Barneche et al 2018
Engraulidae	Clupeiformes	Cetengraulis mysticetus	32.7	33700	Number of ova in most advanced mode	3.48737508	10.42525312	Gulf of Panama	8.860004	-79.32149	8.860004	1952 - 1960	1956	peterson_cl_1961_iVI_55.pdf	Barneche et al 2018
Engraulidae	Clupeiformes	Cetengraulis mysticetus	42	34900	Number of ova in most advanced mode	3.73766962	10.46024211	Gulf of Panama	8.860004	-79.32149	8.860004	1952 - 1960	1956	peterson_cl_1961_iVI_55.pdf	Barneche et al 2018
Engraulidae	Clupeiformes	Cetengraulis mysticetus	41	35480	Number of ova in most advanced mode	3.71357207	10.47672444	Gulf of Panama	8.860004	-79.32149	8.860004	1952 - 1960	1956	peterson_cl_1961_iVI_55.pdf	Barneche et al 2018
Engraulidae	Clupeiformes	Cetengraulis mysticetus	39.4	35850	Number of ova in most advanced mode	3.67376582	10.48709885	Gulf of Panama	8.860004	-79.32149	8.860004	1952 - 1960	1956	peterson_cl_1961_iVI_55.pdf	Barneche et al 2018
Engraulidae	Clupeiformes	Cetengraulis mysticetus	39.7	35890	Number of ova in most advanced mode	3.68135119	10.48821398	Gulf of Panama	8.860004	-79.32149	8.860004	1952 - 1960	1956	peterson_cl_1961_iVI_55.pdf	Barneche et al 2018
Engraulidae	Clupeiformes	Cetengraulis mysticetus	33.5	36320	Number of ova in most advanced mode	3.51154544	10.50012383	Gulf of Panama	8.860004	-79.32149	8.860004	1952 - 1960	1956	peterson_cl_1961_iVI_55.pdf	Barneche et al 2018
Engraulidae	Clupeiformes	Cetengraulis mysticetus	56	36590	Number of ova in most advanced mode	4.02535169	10.50753026	Gulf of Panama	8.860004	-79.32149	8.860004	1952 - 1960	1956	peterson_cl_1961_iVI_55.pdf	Barneche et al 2018
Engraulidae	Clupeiformes	Cetengraulis mysticetus	40	36890	Number of ova in most advanced mode	3.68887945	10.51569579	Gulf of Panama	8.860004	-79.32149	8.860004	1952 - 1960	1956	peterson_cl_1961_iVI_55.pdf	Barneche et al 2018
Engraulidae	Clupeiformes	Cetengraulis mysticetus	29.9	36910	Number of ova in most advanced mode	3.39785848	10.5162378	Gulf of Panama	8.860004	-79.32149	8.860004	1952 - 1960	1956	peterson_cl_1961_iVI_55.pdf	Barneche et al 2018
Engraulidae	Clupeiformes	Cetengraulis mysticetus	63.7	37310	Number of ova in most advanced mode	4.15418456	10.52701667	Gulf of Panama	8.860004	-79.32149	8.860004	1952 - 1960	1956	peterson_cl_1961_iVI_55.pdf	Barneche et al 2018
Engraulidae	Clupeiformes	Cetengraulis mysticetus	31.8	37480	Number of ova in most advanced mode	3.45946629	10.53156274	Gulf of Panama	8.860004	-79.32149	8.860004	1952 - 1960	1956	peterson_cl_1961_iVI_55.pdf	Barneche et al 2018
Engraulidae	Clupeiformes	Cetengraulis mysticetus	44	37740	Number of ova in most advanced mode	3.78418963	10.53847582	Gulf of Panama	8.860004	-79.32149	8.860004	1952 - 1960	1956	peterson_cl_1961_iVI_55.pdf	Barneche et al 2018
Engraulidae	Clupeiformes	Cetengraulis mysticetus	32.8	39660	Number of ova in most advanced mode	3.49042852	10.5880984	Gulf of Panama	8.860004	-79.32149	8.860004	1952 - 1960	1956	peterson_cl_1961_iVI_55.pdf	Barneche et al 2018
Engraulidae	Clupeiformes	Cetengraulis mysticetus	36.3	40800	Number of ova in most advanced mode	3.59181774	10.61643736	Gulf of Panama	8.860004	-79.32149	8.860004	1952 - 1960	1956	peterson_cl_1961_iVI_55.pdf	Barneche et al 2018
Engraulidae	Clupeiformes	Cetengraulis mysticetus	38.8	41120	Number of ova in most advanced mode	3.65842025	10.6242499	Gulf of Panama	8.860004	-79.32149	8.860004	1952 - 1960	1956	peterson_cl_1961_iVI_55.pdf	Barneche et al 2018
Engraulidae	Clupeiformes	Cetengraulis mysticetus	42.9	41780	Number of ova in most advanced mode	3.75887183	10.64017304	Gulf of Panama	8.860004	-79.32149	8.860004	1952 - 1960	1956	peterson_cl_1961_iVI_55.pdf	Barneche et al 2018
Engraulidae	Clupeiformes	Cetengraulis mysticetus	34.8	41880	Number of ova in most advanced mode	3.54961739	10.64256366	Gulf of Panama	8.860004	-79.32149	8.860004	1952 - 1960	1956	peterson_cl_1961_iVI_55.pdf	Barneche et al 2018
Engraulidae	Clupeiformes	Cetengraulis mysticetus	30.1	42000	Number of ova in most advanced mode	3.40452517	10.6454249	Gulf of Panama	8.860004	-79.32149	8.860004	1952 - 1960	1956	peterson_cl_1961_iVI_55.pdf	Barneche et al 2018
Engraulidae	Clupeiformes	Cetengraulis mysticetus	39.4	42060	Number of ova in most advanced mode	3.67376582	10.64685245	Gulf of Panama	8.860004	-79.32149	8.860004	1952 - 1960	1956	peterson_cl_1961_iVI_55.pdf	Barneche et al 2018
Engraulidae	Clupeiformes	Cetengraulis mysticetus	55.7	42130	Number of ova in most advanced mode	4.01998015	10.64851535	Gulf of Panama	8.860004	-79.32149	8.860004	1952 - 1960	1956	peterson_cl_1961_iVI_55.pdf	Barneche et al 2018
Engraulidae	Clupeiformes	Cetengraulis mysticetus	40	43290	Number of ova in most advanced mode	3.68887945	10.67567694	Gulf of Panama	8.860004	-79.32149	8.860004	1952 - 1960	1956	peterson_cl_1961_iVI_55.pdf	Barneche et al 2018
Engraulidae	Clupeiformes	Cetengraulis mysticetus	50	43290	Number of ova in most advanced mode	3.91202301	10.67567694	Gulf of Panama	8.860004	-79.32149	8.860004	1952 - 1960	1956	peterson_cl_1961_iVI_55.pdf	Barneche et al 2018
Engraulidae	Clupeiformes	Cetengraulis mysticetus	33.7	44020	Number of ova in most advanced mode	3.51749784	10.69239936	Gulf of Panama	8.860004	-79.32149	8.860004	1952 - 1960	1956	peterson_cl_1961_iVI_55.pdf	Barneche et al 2018
Engraulidae	Clupeiformes	Cetengraulis mysticetus	38.2	44660	Number of ova in most advanced mode	3.64283552	10.70683353	Gulf of Panama	8.860004	-79.32149	8.860004	1952 - 1960	1956	peterson_cl_1961_iVI_55.pdf	Barneche et al 2018
Engraulidae	Clupeiformes	Cetengraulis mysticetus	58.6	45900	Number of ova in most advanced mode	4.0707347	10.7342204	Gulf of Panama	8.860004	-79.32149	8.860004	1952 - 1960	1956	peterson_cl_1961_iVI_55.pdf	Barneche et al 2018
Engraulidae	Clupeiformes	Cetengraulis mysticetus	67.6	45900	Number of ova in most advanced mode	4.21360798	10.7342204	Gulf of Panama	8.860004	-79.32149	8.860004	1952 - 1960	1956	peterson_cl_1961_iVI_55.pdf	Barneche et al 2018
Engraulidae	Clupeiformes	Cetengraulis mysticetus	36.1	46410	Number of ova in most advanced mode	3.58629287	10.74527023	Gulf of Panama	8.860004	-79.32149	8.860004	1952 - 1960	1956	peterson_cl_1961_iVI_55.pdf	Barneche et al 2018
Engraulidae	Clupeiformes	Cetengraulis mysticetus	37.2	48460	Number of ova in most advanced mode	3.61630876	10.78849399	Gulf of Panama	8.860004	-79.32149	8.860004	1952 - 1960	1956	peterson_cl_1961_iVI_55.pdf	Barneche et al 2018
Engraulidae	Clupeiformes	Cetengraulis mysticetus	67.2	48800	Number of ova in most advanced mode	4.20767325	10.79548559	Gulf of Panama	8.860004	-79.32149	8.860004	1952 - 1960	1956	peterson_cl_1961_iVI_55.pdf	Barneche et al 2018
Engraulidae	Clupeiformes	Cetengraulis mysticetus	60	49100	Number of ova in most advanced mode	4.09434456	10.80161431	Gulf of Panama	8.860004	-79.32149	8.860004	1952 - 1960	1956	peterson_cl_1961_iVI_55.pdf	Barneche et al 2018
Engraulidae	Clupeiformes	Cetengraulis mysticetus	59.6	49490	Number of ova in most advanced mode	4.08765557	10.80952591	Gulf of Panama	8.860004	-79.32149	8.860004	1952 - 1960	1956	peterson_cl_1961_iVI_55.pdf	Barneche et al 2018
Engraulidae	Clupeiformes	Cetengraulis mysticetus	43.1	51910	Number of ova in most advanced mode	3.763523	10.85726673	Gulf of Panama	8.860004	-79.32149	8.860004	1952 - 1960	1956	peterson_cl_1961_iVI_55.pdf	Barneche et al 2018
Engraulidae	Clupeiformes	Cetengraulis mysticetus	68.5	53530	Number of ova in most advanced mode	4.22683375	10.88799752	Gulf of Panama	8.860004	-79.32149	8.860004	1952 - 1960	1956	peterson_cl_1961_iVI_55.pdf	Barneche et al 2018
Engraulidae	Clupeiformes	Cetengraulis mysticetus	71.3	55780	Number of ova in most advanced mode	4.26689633	10.92917066	Gulf of Panama	8.860004	-79.32149	8.860004	1952 - 1960	1956	peterson_cl_1961_iVI_55.pdf	Barneche et al 2018
Engraulidae	Clupeiformes	Cetengraulis mysticetus	39.3	56180	Number of ova in most advanced mode	3.67122452	10.9363161	Gulf of Panama	8.860004	-79.32149	8.860004	1952 - 1960	1956	peterson_cl_1961_iVI_55.pdf	Barneche et al 2018
Engraulidae	Clupeiformes	Cetengraulis mysticetus	55.8	58260	Number of ova in most advanced mode	4.02177387	10.97267103	Gulf of Panama	8.860004	-79.32149	8.860004	1952 - 1960	1956	peterson_cl_1961_iVI_55.pdf	Barneche et al 2018
Engraulidae	Clupeiformes	Cetengraulis mysticetus	71.5	59090	Number of ova in most advanced mode	4.26969745	10.98681698	Gulf of Panama	8.860004	-79.32149	8.860004	1952 - 1960	1956	peterson_cl_1961_iVI_55.pdf	Barneche et al 2018
Engraulidae	Clupeiformes	Cetengraulis mysticetus	64.4	60180	Number of ova in most advanced mode	4.16511363	11.00509535	Gulf of Panama	8.860004	-79.32149	8.860004	1952 - 1960	1956	peterson_cl_1961_iVI_55.pdf	Barneche et al 2018
Engraulidae	Clupeiformes	Cetengraulis mysticetus	65.5	63440	Number of ova in most advanced mode	4.18205014	11.05784986	Gulf of Panama	8.860004	-79.32149	8.860004	1952 - 1960	1956	peterson_cl_1961_iVI_55.pdf	Barneche et al 2018
Engraulidae	Clupeiformes	Cetengraulis mysticetus	62.8	65260	Number of ova in most advanced mode	4.13995507	11.08613457	Gulf of Panama	8.860004	-79.32149	8.860004	1952 - 1960	1956	peterson_cl_1961_iVI_55.pdf	Barneche et al 2018
Engraulidae	Clupeiformes	Cetengraulis mysticetus	63.6	71750	Number of ova in most advanced mode	4.15261347	11.18094313	Gulf of Panama	8.860004	-79.32149	8.860004	1952 - 1960	1956	peterson_cl_1961_iVI_55.pdf	Barneche et al 2018
Engraulidae	Clupeiformes	Cetengraulis mysticetus	69.1	79010	Number of ova in most advanced mode	4.23555473	11.27732971	Gulf of Panama	8.860004	-79.32149	8.860004	1952 - 1960	1956	peterson_cl_1961_iVI_55.pdf	Barneche et al 2018
Mugilidae	Mugiliformes	Chelon labrosus	1250	353000	Number of eggs	7.13089883	12.77422334	Isles of Scilly, UK	49.928466	-6.253909	49.928466	Before 1970	NA	hickling_cf_1970_j50_609.pdf	Barneche et al 2018
Mugilidae	Mugiliformes	Chelon labrosus	1350	372000	Number of eggs	7.20785987	12.82664913	Isles of Scilly, UK	49.928466	-6.253909	49.928466	Before 1970	NA	hickling_cf_1970_j50_609.pdf	Barneche et al 2018
Mugilidae	Mugiliformes	Chelon labrosus	1240	387000	Number of eggs	7.12286666	12.86617997	Isles of Scilly, UK	49.928466	-6.253909	49.928466	Before 1970	NA	hickling_cf_1970_j50_609.pdf	Barneche et al 2018
Mugilidae	Mugiliformes	Chelon labrosus	1450	418000	Number of eggs	7.27931884	12.94323671	Isles of Scilly, UK	49.928466	-6.253909	49.928466	Before 1970	NA	hickling_cf_1970_j50_609.pdf	Barneche et al 2018
Mugilidae	Mugiliformes	Chelon labrosus	1400	437000	Number of eggs	7.24422752	12.98768847	Isles of Scilly, UK	49.928466	-6.253909	49.928466	Before 1970	NA	hickling_cf_1970_j50_609.pdf	Barneche et al 2018
Mugilidae	Mugiliformes	Chelon labrosus	1550	446000	Number of eggs	7.34601021	13.00807423	Isles of Scilly, UK	49.928466	-6.253909	49.928466	Before 1970	NA	hickling_cf_1970_j50_609.pdf	Barneche et al 2018
Mugilidae	Mugiliformes	Chelon labrosus	1320	463000	Number of eggs	7.18538702	13.04548233	Isles of Scilly, UK	49.928466	-6.253909	49.928466	Before 1970	NA	hickling_cf_1970_j50_609.pdf	Barneche et al 2018
Mugilidae	Mugiliformes	Chelon labrosus	1350	469000	Number of eggs	7.20785987	13.05835805	Isles of Scilly, UK	49.928466	-6.253909	49.928466	Before 1970	NA	hickling_cf_1970_j50_609.pdf	Barneche et al 2018
Mugilidae	Mugiliformes	Chelon labrosus	1650	506000	Number of eggs	7.40853057	13.13429195	Isles of Scilly, UK	49.928466	-6.253909	49.928466	Before 1970	NA	hickling_cf_1970_j50_609.pdf	Barneche et al 2018
Mugilidae	Mugiliformes	Chelon labrosus	1350	564000	Number of eggs	7.20785987	13.24280953	Isles of Scilly, UK	49.928466	-6.253909	49.928466	Before 1970	NA	hickling_cf_1970_j50_609.pdf	Barneche et al 2018
Mugilidae	Mugiliformes	Chelon labrosus	1900	646000	Number of eggs	7.54960917	13.37855478	Isles of Scilly, UK	49.928466	-6.253909	49.928466	Before 1970	NA	hickling_cf_1970_j50_609.pdf	Barneche et al 2018
Mugilidae	Mugiliformes	Chelon labrosus	2300	685000	Number of eggs	7.7406644	13.43717412	Isles of Scilly, UK	49.928466	-6.253909	49.928466	Before 1970	NA	hickling_cf_1970_j50_609.pdf	Barneche et al 2018
Mugilidae	Mugiliformes	Chelon labrosus	1700	745000	Number of eggs	7.43838353	13.5211395	Isles of Scilly, UK	49.928466	-6.253909	49.928466	Before 1970	NA	hickling_cf_1970_j50_609.pdf	Barneche et al 2018
Sciaenidae	Perciformes	Cynoscion regalis	870.3888124	90019	Number of ova	6.76894002	11.40777604	from North Carolina to Gardiners Bay NY	39.064894	-74.303198	39.064894	1980 - 1983	1981.5	shepherd_gr_1984_f82_501.pdf	Barneche et al 2018
Sciaenidae	Perciformes	Cynoscion regalis	908.7433087	102934	Number of ova	6.81206267	11.54184329	from North Carolina to Gardiners Bay NY	39.064894	-74.303198	39.064894	1980 - 1983	1981.5	shepherd_gr_1984_f82_501.pdf	Barneche et al 2018
Sciaenidae	Perciformes	Cynoscion regalis	959.0623892	141728	Number of ova	6.86595613	11.86166501	from North Carolina to Gardiners Bay NY	39.064894	-74.303198	39.064894	1980 - 1983	1981.5	shepherd_gr_1984_f82_501.pdf	Barneche et al 2018
Sciaenidae	Perciformes	Cynoscion regalis	750.3253558	178561	Number of ova	6.62050692	12.09268556	from North Carolina to Gardiners Bay NY	39.064894	-74.303198	39.064894	1980 - 1983	1981.5	shepherd_gr_1984_f82_501.pdf	Barneche et al 2018
Sciaenidae	Perciformes	Cynoscion regalis	1981.979624	298649	Number of ova	7.59185143	12.60702425	from North Carolina to Gardiners Bay NY	39.064894	-74.303198	39.064894	1980 - 1983	1981.5	shepherd_gr_1984_f82_501.pdf	Barneche et al 2018
Sciaenidae	Perciformes	Cynoscion regalis	2114.198207	384882	Number of ova	7.65643092	12.86069207	from North Carolina to Gardiners Bay NY	39.064894	-74.303198	39.064894	1980 - 1983	1981.5	shepherd_gr_1984_f82_501.pdf	Barneche et al 2018
Sciaenidae	Perciformes	Cynoscion regalis	2108.789352	486275	Number of ova	7.6538693	13.09452959	from North Carolina to Gardiners Bay NY	39.064894	-74.303198	39.064894	1980 - 1983	1981.5	shepherd_gr_1984_f82_501.pdf	Barneche et al 2018
Sciaenidae	Perciformes	Cynoscion regalis	2850.113348	539928	Number of ova	7.95511404	13.19919108	from North Carolina to Gardiners Bay NY	39.064894	-74.303198	39.064894	1980 - 1983	1981.5	shepherd_gr_1984_f82_501.pdf	Barneche et al 2018
Sciaenidae	Perciformes	Cynoscion regalis	2931.466717	591674	Number of ova	7.98325816	13.29071109	from North Carolina to Gardiners Bay NY	39.064894	-74.303198	39.064894	1980 - 1983	1981.5	shepherd_gr_1984_f82_501.pdf	Barneche et al 2018
Sciaenidae	Perciformes	Cynoscion regalis	2133.029045	632957	Number of ova	7.66529834	13.35815777	from North Carolina to Gardiners Bay NY	39.064894	-74.303198	39.064894	1980 - 1983	1981.5	shepherd_gr_1984_f82_501.pdf	Barneche et al 2018
Sciaenidae	Perciformes	Cynoscion regalis	2760.495258	637034	Number of ova	7.92316538	13.36457831	from North Carolina to Gardiners Bay NY	39.064894	-74.303198	39.064894	1980 - 1983	1981.5	shepherd_gr_1984_f82_501.pdf	Barneche et al 2018
Sciaenidae	Perciformes	Cynoscion regalis	2688.74802	686676	Number of ova	7.89683094	13.43961784	from North Carolina to Gardiners Bay NY	39.064894	-74.303198	39.064894	1980 - 1983	1981.5	shepherd_gr_1984_f82_501.pdf	Barneche et al 2018
Sciaenidae	Perciformes	Cynoscion regalis	2055.213021	693392	Number of ova	7.62813478	13.44935077	from North Carolina to Gardiners Bay NY	39.064894	-74.303198	39.064894	1980 - 1983	1981.5	shepherd_gr_1984_f82_501.pdf	Barneche et al 2018
Sciaenidae	Perciformes	Cynoscion regalis	2833.662632	800959	Number of ova	7.94932537	13.59356504	from North Carolina to Gardiners Bay NY	39.064894	-74.303198	39.064894	1980 - 1983	1981.5	shepherd_gr_1984_f82_501.pdf	Barneche et al 2018
Sciaenidae	Perciformes	Cynoscion regalis	2731.369644	887284	Number of ova	7.91255846	13.69592039	from North Carolina to Gardiners Bay NY	39.064894	-74.303198	39.064894	1980 - 1983	1981.5	shepherd_gr_1984_f82_501.pdf	Barneche et al 2018
Sciaenidae	Perciformes	Cynoscion regalis	3908.50267	891235	Number of ova	8.27090963	13.70036342	from North Carolina to Gardiners Bay NY	39.064894	-74.303198	39.064894	1980 - 1983	1981.5	shepherd_gr_1984_f82_501.pdf	Barneche et al 2018
Sciaenidae	Perciformes	Cynoscion regalis	2317.779104	932739	Number of ova	7.74836472	13.7458807	from North Carolina to Gardiners Bay NY	39.064894	-74.303198	39.064894	1980 - 1983	1981.5	shepherd_gr_1984_f82_501.pdf	Barneche et al 2018
Sciaenidae	Perciformes	Cynoscion regalis	2876.539887	939008	Number of ova	7.96434342	13.75257928	from North Carolina to Gardiners Bay NY	39.064894	-74.303198	39.064894	1980 - 1983	1981.5	shepherd_gr_1984_f82_501.pdf	Barneche et al 2018
Sciaenidae	Perciformes	Cynoscion regalis	4106.495016	1232025	Number of ova	8.32032515	14.02416972	from North Carolina to Gardiners Bay NY	39.064894	-74.303198	39.064894	1980 - 1983	1981.5	shepherd_gr_1984_f82_501.pdf	Barneche et al 2018
Sciaenidae	Perciformes	Cynoscion regalis	3324.157466	1331481	Number of ova	8.10897153	14.10180241	from North Carolina to Gardiners Bay NY	39.064894	-74.303198	39.064894	1980 - 1983	1981.5	shepherd_gr_1984_f82_501.pdf	Barneche et al 2018
Sciaenidae	Perciformes	Cynoscion regalis	3668.733974	1333536	Number of ova	8.20760192	14.10334462	from North Carolina to Gardiners Bay NY	39.064894	-74.303198	39.064894	1980 - 1983	1981.5	shepherd_gr_1984_f82_501.pdf	Barneche et al 2018
Sciaenidae	Perciformes	Cynoscion regalis	4564.419907	1479990	Number of ova	8.42604671	14.20754589	from North Carolina to Gardiners Bay NY	39.064894	-74.303198	39.064894	1980 - 1983	1981.5	shepherd_gr_1984_f82_501.pdf	Barneche et al 2018
Sciaenidae	Perciformes	Cynoscion regalis	4165.710901	1525394	Number of ova	8.33464223	14.2377633	from North Carolina to Gardiners Bay NY	39.064894	-74.303198	39.064894	1980 - 1983	1981.5	shepherd_gr_1984_f82_501.pdf	Barneche et al 2018
Sciaenidae	Perciformes	Cynoscion regalis	5682.873388	1676042	Number of ova	8.64521226	14.33194562	from North Carolina to Gardiners Bay NY	39.064894	-74.303198	39.064894	1980 - 1983	1981.5	shepherd_gr_1984_f82_501.pdf	Barneche et al 2018
Sciaenidae	Perciformes	Cynoscion regalis	2518.335187	1704954	Number of ova	7.83135332	14.34904869	from North Carolina to Gardiners Bay NY	39.064894	-74.303198	39.064894	1980 - 1983	1981.5	shepherd_gr_1984_f82_501.pdf	Barneche et al 2018
Sciaenidae	Perciformes	Cynoscion regalis	3210.777943	1853568	Number of ova	8.07426854	14.43262299	from North Carolina to Gardiners Bay NY	39.064894	-74.303198	39.064894	1980 - 1983	1981.5	shepherd_gr_1984_f82_501.pdf	Barneche et al 2018
Sciaenidae	Perciformes	Cynoscion regalis	4982.133467	1859564	Number of ova	8.51361349	14.43585261	from North Carolina to Gardiners Bay NY	39.064894	-74.303198	39.064894	1980 - 1983	1981.5	shepherd_gr_1984_f82_501.pdf	Barneche et al 2018
Sciaenidae	Perciformes	Cynoscion regalis	4982.338771	1861721	Number of ova	8.51365469	14.43701189	from North Carolina to Gardiners Bay NY	39.064894	-74.303198	39.064894	1980 - 1983	1981.5	shepherd_gr_1984_f82_501.pdf	Barneche et al 2018
Sciaenidae	Perciformes	Cynoscion regalis	4416.656827	2163872	Number of ova	8.39313832	14.58740977	from North Carolina to Gardiners Bay NY	39.064894	-74.303198	39.064894	1980 - 1983	1981.5	shepherd_gr_1984_f82_501.pdf	Barneche et al 2018
Moronidae	Perciformes	Dicentrarchus labrax	1400	621799	Number of oocytes >200microm	7.24422752	13.34037217	Eddystone Rocks off Plymouth, western English Channel, UK	50.184484	-4.260222	50.184484		NA	mayer_i_1990_j36_141.pdf	Barneche et al 2018
Moronidae	Perciformes	Dicentrarchus labrax	2000	734121	Number of oocytes >200microm	7.60090246	13.50642914	Eddystone Rocks off Plymouth, western English Channel, UK	50.184484	-4.260222	50.184484		NA	mayer_i_1990_j36_141.pdf	Barneche et al 2018
Moronidae	Perciformes	Dicentrarchus labrax	2350	949094	Number of oocytes >200microm	7.76217061	13.76326312	Eddystone Rocks off Plymouth, western English Channel, UK	50.184484	-4.260222	50.184484		NA	mayer_i_1990_j36_141.pdf	Barneche et al 2018
Moronidae	Perciformes	Dicentrarchus labrax	2000	971933	Number of oocytes >200microm	7.60090246	13.78704215	Eddystone Rocks off Plymouth, western English Channel, UK	50.184484	-4.260222	50.184484		NA	mayer_i_1990_j36_141.pdf	Barneche et al 2018
Moronidae	Perciformes	Dicentrarchus labrax	2650	1390023	Number of oocytes >200microm	7.88231492	14.14483085	Eddystone Rocks off Plymouth, western English Channel, UK	50.184484	-4.260222	50.184484		NA	mayer_i_1990_j36_141.pdf	Barneche et al 2018
Moronidae	Perciformes	Dicentrarchus labrax	3800	2043126	Number of oocytes >200microm	8.24275635	14.52999155	Eddystone Rocks off Plymouth, western English Channel, UK	50.184484	-4.260222	50.184484		NA	mayer_i_1990_j36_141.pdf	Barneche et al 2018
Moronidae	Perciformes	Dicentrarchus labrax	1065	290390	Number of oocytes >200microm	6.97073008	12.57898013	Carmarthen Bay, northern Bristol Channel, UK	51.733828	-4.354152	51.733828		NA	mayer_i_1990_j36_141.pdf	Barneche et al 2018
Moronidae	Perciformes	Dicentrarchus labrax	1060	360014	Number of oocytes >200microm	6.96602419	12.7938982	Carmarthen Bay, northern Bristol Channel, UK	51.733828	-4.354152	51.733828		NA	mayer_i_1990_j36_141.pdf	Barneche et al 2018
Moronidae	Perciformes	Dicentrarchus labrax	1000	412789	Number of oocytes >200microm	6.90775528	12.93069185	Carmarthen Bay, northern Bristol Channel, UK	51.733828	-4.354152	51.733828		NA	mayer_i_1990_j36_141.pdf	Barneche et al 2018
Moronidae	Perciformes	Dicentrarchus labrax	1200	449434	Number of oocytes >200microm	7.09007684	13.01574429	Carmarthen Bay, northern Bristol Channel, UK	51.733828	-4.354152	51.733828		NA	mayer_i_1990_j36_141.pdf	Barneche et al 2018
Moronidae	Perciformes	Dicentrarchus labrax	1175	457567	Number of oocytes >200microm	7.06902343	13.0336786	Carmarthen Bay, northern Bristol Channel, UK	51.733828	-4.354152	51.733828		NA	mayer_i_1990_j36_141.pdf	Barneche et al 2018
Moronidae	Perciformes	Dicentrarchus labrax	1241	552512	Number of oocytes >200microm	7.12367279	13.22223043	Carmarthen Bay, northern Bristol Channel, UK	51.733828	-4.354152	51.733828		NA	mayer_i_1990_j36_141.pdf	Barneche et al 2018
Moronidae	Perciformes	Dicentrarchus labrax	1225	559513	Number of oocytes >200microm	7.11069612	13.23482204	Carmarthen Bay, northern Bristol Channel, UK	51.733828	-4.354152	51.733828		NA	mayer_i_1990_j36_141.pdf	Barneche et al 2018
Moronidae	Perciformes	Dicentrarchus labrax	1320	585000	Number of oocytes >200microm	7.18538702	13.27936713	Carmarthen Bay, northern Bristol Channel, UK	51.733828	-4.354152	51.733828		NA	mayer_i_1990_j36_141.pdf	Barneche et al 2018
Moronidae	Perciformes	Dicentrarchus labrax	1390	612153	Number of oocytes >200microm	7.23705903	13.32473753	Carmarthen Bay, northern Bristol Channel, UK	51.733828	-4.354152	51.733828		NA	mayer_i_1990_j36_141.pdf	Barneche et al 2018
Moronidae	Perciformes	Dicentrarchus labrax	2250	1049027	Number of oocytes >200microm	7.7186855	13.86337363	Carmarthen Bay, northern Bristol Channel, UK	51.733828	-4.354152	51.733828		NA	mayer_i_1990_j36_141.pdf	Barneche et al 2018
Carangidae	Perciformes	Elagatis bipinnulata	1940.808839	1377400	Number of oocytes	7.570860092	14.13570822	Archipelago of Saint Peter and Saint Paul, Brazil	0.91553	-29.344684	0.91553	1999 July - 2003 November	2001	pinheiro_pb_2004_msc_thesis_ufpe.pdf	Barneche et al 2018
Carangidae	Perciformes	Elagatis bipinnulata	1554.232608	1453500	Number of oocytes	7.348737203	14.189485	Archipelago of Saint Peter and Saint Paul, Brazil	0.91553	-29.344684	0.91553	1999 July - 2003 November	2001	pinheiro_pb_2004_msc_thesis_ufpe.pdf	Barneche et al 2018
Carangidae	Perciformes	Elagatis bipinnulata	1629.138524	1497300	Number of oocytes	7.395806641	14.21917404	Archipelago of Saint Peter and Saint Paul, Brazil	0.91553	-29.344684	0.91553	1999 July - 2003 November	2001	pinheiro_pb_2004_msc_thesis_ufpe.pdf	Barneche et al 2018
Carangidae	Perciformes	Elagatis bipinnulata	1591.214481	1570100	Number of oocytes	7.372252828	14.26664987	Archipelago of Saint Peter and Saint Paul, Brazil	0.91553	-29.344684	0.91553	1999 July - 2003 November	2001	pinheiro_pb_2004_msc_thesis_ufpe.pdf	Barneche et al 2018
Carangidae	Perciformes	Elagatis bipinnulata	2118.310057	1614200	Number of oocytes	7.658373907	14.29435004	Archipelago of Saint Peter and Saint Paul, Brazil	0.91553	-29.344684	0.91553	1999 July - 2003 November	2001	pinheiro_pb_2004_msc_thesis_ufpe.pdf	Barneche et al 2018
Carangidae	Perciformes	Elagatis bipinnulata	1865.372427	1639500	Number of oocytes	7.531216005	14.30990188	Archipelago of Saint Peter and Saint Paul, Brazil	0.91553	-29.344684	0.91553	1999 July - 2003 November	2001	pinheiro_pb_2004_msc_thesis_ufpe.pdf	Barneche et al 2018
Carangidae	Perciformes	Elagatis bipinnulata	1703.446363	1832300	Number of oocytes	7.44040875	14.42108257	Archipelago of Saint Peter and Saint Paul, Brazil	0.91553	-29.344684	0.91553	1999 July - 2003 November	2001	pinheiro_pb_2004_msc_thesis_ufpe.pdf	Barneche et al 2018
Carangidae	Perciformes	Elagatis bipinnulata	2791.587634	2073500	Number of oocytes	7.934365757	14.54474856	Archipelago of Saint Peter and Saint Paul, Brazil	0.91553	-29.344684	0.91553	1999 July - 2003 November	2001	pinheiro_pb_2004_msc_thesis_ufpe.pdf	Barneche et al 2018
Carangidae	Perciformes	Elagatis bipinnulata	3479.411059	2394300	Number of oocytes	8.154618323	14.68860147	Archipelago of Saint Peter and Saint Paul, Brazil	0.91553	-29.344684	0.91553	1999 July - 2003 November	2001	pinheiro_pb_2004_msc_thesis_ufpe.pdf	Barneche et al 2018
Carangidae	Perciformes	Elagatis bipinnulata	3479.411059	2401600	Number of oocytes	8.154618323	14.69164574	Archipelago of Saint Peter and Saint Paul, Brazil	0.91553	-29.344684	0.91553	1999 July - 2003 November	2001	pinheiro_pb_2004_msc_thesis_ufpe.pdf	Barneche et al 2018
Carangidae	Perciformes	Elagatis bipinnulata	3117.626694	2441400	Number of oocytes	8.044827316	14.7080822	Archipelago of Saint Peter and Saint Paul, Brazil	0.91553	-29.344684	0.91553	1999 July - 2003 November	2001	pinheiro_pb_2004_msc_thesis_ufpe.pdf	Barneche et al 2018
Carangidae	Perciformes	Elagatis bipinnulata	4262.507147	2453000	Number of oocytes	8.357612798	14.71282232	Archipelago of Saint Peter and Saint Paul, Brazil	0.91553	-29.344684	0.91553	1999 July - 2003 November	2001	pinheiro_pb_2004_msc_thesis_ufpe.pdf	Barneche et al 2018
Carangidae	Perciformes	Elagatis bipinnulata	3238.378576	2525200	Number of oocytes	8.082828044	14.74183083	Archipelago of Saint Peter and Saint Paul, Brazil	0.91553	-29.344684	0.91553	1999 July - 2003 November	2001	pinheiro_pb_2004_msc_thesis_ufpe.pdf	Barneche et al 2018
Carangidae	Perciformes	Elagatis bipinnulata	3355.33361	2587200	Number of oocytes	8.118306481	14.76608677	Archipelago of Saint Peter and Saint Paul, Brazil	0.91553	-29.344684	0.91553	1999 July - 2003 November	2001	pinheiro_pb_2004_msc_thesis_ufpe.pdf	Barneche et al 2018
Carangidae	Perciformes	Elagatis bipinnulata	4691.065487	2635300	Number of oocytes	8.453415018	14.78450759	Archipelago of Saint Peter and Saint Paul, Brazil	0.91553	-29.344684	0.91553	1999 July - 2003 November	2001	pinheiro_pb_2004_msc_thesis_ufpe.pdf	Barneche et al 2018
Carangidae	Perciformes	Elagatis bipinnulata	934.8027405	469590	Number of oocytes	6.840335534	13.05961525	Fernando de Noronha Archipelago, Brazil	-3.878156	-32.415142	3.878156	2001 April - November	2001	pinheiro_pb_2004_msc_thesis_ufpe.pdf	Barneche et al 2018
Carangidae	Perciformes	Elagatis bipinnulata	965.2386589	500780	Number of oocytes	6.872375386	13.12392216	Fernando de Noronha Archipelago, Brazil	-3.878156	-32.415142	3.878156	2001 April - November	2001	pinheiro_pb_2004_msc_thesis_ufpe.pdf	Barneche et al 2018
Carangidae	Perciformes	Elagatis bipinnulata	1191.075642	575370	Number of oocytes	7.082612079	13.26276859	Fernando de Noronha Archipelago, Brazil	-3.878156	-32.415142	3.878156	2001 April - November	2001	pinheiro_pb_2004_msc_thesis_ufpe.pdf	Barneche et al 2018
Carangidae	Perciformes	Elagatis bipinnulata	1280.624242	754380	Number of oocytes	7.155102927	13.5336515	Fernando de Noronha Archipelago, Brazil	-3.878156	-32.415142	3.878156	2001 April - November	2001	pinheiro_pb_2004_msc_thesis_ufpe.pdf	Barneche et al 2018
Carangidae	Perciformes	Elagatis bipinnulata	1156.31557	760840	Number of oocytes	7.052993996	13.54217837	Fernando de Noronha Archipelago, Brazil	-3.878156	-32.415142	3.878156	2001 April - November	2001	pinheiro_pb_2004_msc_thesis_ufpe.pdf	Barneche et al 2018
Carangidae	Perciformes	Elagatis bipinnulata	1154.529729	775430	Number of oocytes	7.051448379	13.56117299	Fernando de Noronha Archipelago, Brazil	-3.878156	-32.415142	3.878156	2001 April - November	2001	pinheiro_pb_2004_msc_thesis_ufpe.pdf	Barneche et al 2018
Carangidae	Perciformes	Elagatis bipinnulata	1349.998773	795940	Number of oocytes	7.207858963	13.58727909	Fernando de Noronha Archipelago, Brazil	-3.878156	-32.415142	3.878156	2001 April - November	2001	pinheiro_pb_2004_msc_thesis_ufpe.pdf	Barneche et al 2018
Carangidae	Perciformes	Elagatis bipinnulata	1350.064668	864690	Number of oocytes	7.207907773	13.67012634	Fernando de Noronha Archipelago, Brazil	-3.878156	-32.415142	3.878156	2001 April - November	2001	pinheiro_pb_2004_msc_thesis_ufpe.pdf	Barneche et al 2018
Carangidae	Perciformes	Elagatis bipinnulata	1520.022499	1010300	Number of oocytes	7.326480416	13.82575787	Fernando de Noronha Archipelago, Brazil	-3.878156	-32.415142	3.878156	2001 April - November	2001	pinheiro_pb_2004_msc_thesis_ufpe.pdf	Barneche et al 2018
Carangidae	Perciformes	Elagatis bipinnulata	2346.125588	1044600	Number of oocytes	7.760520561	13.85914459	Fernando de Noronha Archipelago, Brazil	-3.878156	-32.415142	3.878156	2001 April - November	2001	pinheiro_pb_2004_msc_thesis_ufpe.pdf	Barneche et al 2018
Carangidae	Perciformes	Elagatis bipinnulata	2320.320371	1130100	Number of oocytes	7.749460546	13.93781668	Fernando de Noronha Archipelago, Brazil	-3.878156	-32.415142	3.878156	2001 April - November	2001	pinheiro_pb_2004_msc_thesis_ufpe.pdf	Barneche et al 2018
Carangidae	Perciformes	Elagatis bipinnulata	2346.314632	1155100	Number of oocytes	7.760601134	13.95969748	Fernando de Noronha Archipelago, Brazil	-3.878156	-32.415142	3.878156	2001 April - November	2001	pinheiro_pb_2004_msc_thesis_ufpe.pdf	Barneche et al 2018
Carangidae	Perciformes	Elagatis bipinnulata	2965.580588	1287800	Number of oocytes	7.994828106	14.06844589	Fernando de Noronha Archipelago, Brazil	-3.878156	-32.415142	3.878156	2001 April - November	2001	pinheiro_pb_2004_msc_thesis_ufpe.pdf	Barneche et al 2018
Carangidae	Perciformes	Elagatis bipinnulata	3796.722728	1557900	Number of oocytes	8.241893534	14.25884932	Fernando de Noronha Archipelago, Brazil	-3.878156	-32.415142	3.878156	2001 April - November	2001	pinheiro_pb_2004_msc_thesis_ufpe.pdf	Barneche et al 2018
Engraulidae	Clupeiformes	Engraulis mordax	15.28665218	8673	Number of oocytes	2.726980041	9.067970031	Washington and Oregon, USA	45.782272	-124.717638	45.782272	1977	1977	laroche_jl_1980_f78_603.pdf	Barneche et al 2018
Engraulidae	Clupeiformes	Engraulis mordax	14.5190714	8694	Number of oocytes	2.675463054	9.070388412	Washington and Oregon, USA	45.782272	-124.717638	45.782272	1977	1977	laroche_jl_1980_f78_603.pdf	Barneche et al 2018
Engraulidae	Clupeiformes	Engraulis mordax	15.28665218	10922	Number of oocytes	2.726980041	9.298534383	Washington and Oregon, USA	45.782272	-124.717638	45.782272	1977	1977	laroche_jl_1980_f78_603.pdf	Barneche et al 2018
Engraulidae	Clupeiformes	Engraulis mordax	15.28665218	12294	Number of oocytes	2.726980041	9.416866617	Washington and Oregon, USA	45.782272	-124.717638	45.782272	1977	1977	laroche_jl_1980_f78_603.pdf	Barneche et al 2018
Engraulidae	Clupeiformes	Engraulis mordax	13.41716646	12426	Number of oocytes	2.596534966	9.427546331	Washington and Oregon, USA	45.782272	-124.717638	45.782272	1977	1977	laroche_jl_1980_f78_603.pdf	Barneche et al 2018
Engraulidae	Clupeiformes	Engraulis mordax	16.90313074	13369	Number of oocytes	2.827498856	9.500693873	Washington and Oregon, USA	45.782272	-124.717638	45.782272	1977	1977	laroche_jl_1980_f78_603.pdf	Barneche et al 2018
Engraulidae	Clupeiformes	Engraulis mordax	15.28665218	13813	Number of oocytes	2.726980041	9.533365457	Washington and Oregon, USA	45.782272	-124.717638	45.782272	1977	1977	laroche_jl_1980_f78_603.pdf	Barneche et al 2018
Engraulidae	Clupeiformes	Engraulis mordax	18.63125517	14157	Number of oocytes	2.924840556	9.55796448	Washington and Oregon, USA	45.782272	-124.717638	45.782272	1977	1977	laroche_jl_1980_f78_603.pdf	Barneche et al 2018
Engraulidae	Clupeiformes	Engraulis mordax	16.90313074	15089	Number of oocytes	2.827498856	9.621721281	Washington and Oregon, USA	45.782272	-124.717638	45.782272	1977	1977	laroche_jl_1980_f78_603.pdf	Barneche et al 2018
Engraulidae	Clupeiformes	Engraulis mordax	14.14523449	17039	Number of oocytes	2.649377782	9.743260113	Washington and Oregon, USA	45.782272	-124.717638	45.782272	1977	1977	laroche_jl_1980_f78_603.pdf	Barneche et al 2018
Engraulidae	Clupeiformes	Engraulis mordax	14.14523449	17712	Number of oocytes	2.649377782	9.781997655	Washington and Oregon, USA	45.782272	-124.717638	45.782272	1977	1977	laroche_jl_1980_f78_603.pdf	Barneche et al 2018
Engraulidae	Clupeiformes	Engraulis mordax	18.18854543	19451	Number of oocytes	2.900792024	9.875653762	Washington and Oregon, USA	45.782272	-124.717638	45.782272	1977	1977	laroche_jl_1980_f78_603.pdf	Barneche et al 2018
Engraulidae	Clupeiformes	Engraulis mordax	18.18854543	19623	Number of oocytes	2.900792024	9.884457627	Washington and Oregon, USA	45.782272	-124.717638	45.782272	1977	1977	laroche_jl_1980_f78_603.pdf	Barneche et al 2018
Engraulidae	Clupeiformes	Engraulis mordax	20.95431925	22012	Number of oocytes	3.042344795	9.999343038	Washington and Oregon, USA	45.782272	-124.717638	45.782272	1977	1977	laroche_jl_1980_f78_603.pdf	Barneche et al 2018
Engraulidae	Clupeiformes	Engraulis mordax	23.99095381	28235	Number of oocytes	3.177676835	10.24831762	Washington and Oregon, USA	45.782272	-124.717638	45.782272	1977	1977	laroche_jl_1980_f78_603.pdf	Barneche et al 2018
Engraulidae	Clupeiformes	Engraulis mordax	24.52431683	29035	Number of oocytes	3.199665149	10.27625728	Washington and Oregon, USA	45.782272	-124.717638	45.782272	1977	1977	laroche_jl_1980_f78_603.pdf	Barneche et al 2018
Engraulidae	Clupeiformes	Engraulis mordax	28.48389619	35561	Number of oocytes	3.349338882	10.47900481	Washington and Oregon, USA	45.782272	-124.717638	45.782272	1977	1977	laroche_jl_1980_f78_603.pdf	Barneche et al 2018
Engraulidae	Clupeiformes	Engraulis ringens	19.66590877	3067	Number of oocytes	2.978886617	8.028455164	Off the coast of Peru	-12.094059	-78.327014	12.094059	2001 August - September	2001	matta_ap_2004_i32_119.pdf	Barneche et al 2018
Engraulidae	Clupeiformes	Engraulis ringens	24.21479247	4162	Number of oocytes	3.186963706	8.333751007	Off the coast of Peru	-12.094059	-78.327014	12.094059	2001 August - September	2001	matta_ap_2004_i32_119.pdf	Barneche et al 2018
Engraulidae	Clupeiformes	Engraulis ringens	12.37670654	5160	Number of oocytes	2.515816201	8.548691858	Off the coast of Peru	-12.094059	-78.327014	12.094059	2001 August - September	2001	matta_ap_2004_i32_119.pdf	Barneche et al 2018
Engraulidae	Clupeiformes	Engraulis ringens	17.62646912	5188	Number of oocytes	2.8694017	8.554103545	Off the coast of Peru	-12.094059	-78.327014	12.094059	2001 August - September	2001	matta_ap_2004_i32_119.pdf	Barneche et al 2018
Engraulidae	Clupeiformes	Engraulis ringens	13.98779028	5279	Number of oocytes	2.638184826	8.571491965	Off the coast of Peru	-12.094059	-78.327014	12.094059	2001 August - September	2001	matta_ap_2004_i32_119.pdf	Barneche et al 2018
Engraulidae	Clupeiformes	Engraulis ringens	19.66590877	5373	Number of oocytes	2.978886617	8.589141691	Off the coast of Peru	-12.094059	-78.327014	12.094059	2001 August - September	2001	matta_ap_2004_i32_119.pdf	Barneche et al 2018
Engraulidae	Clupeiformes	Engraulis ringens	15.73574144	5991	Number of oocytes	2.75593465	8.698013622	Off the coast of Peru	-12.094059	-78.327014	12.094059	2001 August - September	2001	matta_ap_2004_i32_119.pdf	Barneche et al 2018
Engraulidae	Clupeiformes	Engraulis ringens	17.62646912	6045	Number of oocytes	2.8694017	8.706986763	Off the coast of Peru	-12.094059	-78.327014	12.094059	2001 August - September	2001	matta_ap_2004_i32_119.pdf	Barneche et al 2018
Engraulidae	Clupeiformes	Engraulis ringens	12.37670654	6544	Number of oocytes	2.515816201	8.786303878	Off the coast of Peru	-12.094059	-78.327014	12.094059	2001 August - September	2001	matta_ap_2004_i32_119.pdf	Barneche et al 2018
Engraulidae	Clupeiformes	Engraulis ringens	15.73574144	6650	Number of oocytes	2.75593465	8.802372134	Off the coast of Peru	-12.094059	-78.327014	12.094059	2001 August - September	2001	matta_ap_2004_i32_119.pdf	Barneche et al 2018
Engraulidae	Clupeiformes	Engraulis ringens	17.62646912	7033	Number of oocytes	2.8694017	8.858368636	Off the coast of Peru	-12.094059	-78.327014	12.094059	2001 August - September	2001	matta_ap_2004_i32_119.pdf	Barneche et al 2018
Engraulidae	Clupeiformes	Engraulis ringens	21.86002133	7271	Number of oocytes	3.084659459	8.891649113	Off the coast of Peru	-12.094059	-78.327014	12.094059	2001 August - September	2001	matta_ap_2004_i32_119.pdf	Barneche et al 2018
Engraulidae	Clupeiformes	Engraulis ringens	15.73574144	7309	Number of oocytes	2.75593465	8.896861744	Off the coast of Peru	-12.094059	-78.327014	12.094059	2001 August - September	2001	matta_ap_2004_i32_119.pdf	Barneche et al 2018
Engraulidae	Clupeiformes	Engraulis ringens	13.98779028	7322	Number of oocytes	2.638184826	8.898638794	Off the coast of Peru	-12.094059	-78.327014	12.094059	2001 August - September	2001	matta_ap_2004_i32_119.pdf	Barneche et al 2018
Engraulidae	Clupeiformes	Engraulis ringens	19.66590877	7548	Number of oocytes	2.978886617	8.929037906	Off the coast of Peru	-12.094059	-78.327014	12.094059	2001 August - September	2001	matta_ap_2004_i32_119.pdf	Barneche et al 2018
Engraulidae	Clupeiformes	Engraulis ringens	17.62646912	7956	Number of oocytes	2.8694017	8.98168164	Off the coast of Peru	-12.094059	-78.327014	12.094059	2001 August - September	2001	matta_ap_2004_i32_119.pdf	Barneche et al 2018
Engraulidae	Clupeiformes	Engraulis ringens	15.73574144	8166	Number of oocytes	2.75593465	9.007734472	Off the coast of Peru	-12.094059	-78.327014	12.094059	2001 August - September	2001	matta_ap_2004_i32_119.pdf	Barneche et al 2018
Engraulidae	Clupeiformes	Engraulis ringens	21.86002133	8260	Number of oocytes	3.084659459	9.019179867	Off the coast of Peru	-12.094059	-78.327014	12.094059	2001 August - September	2001	matta_ap_2004_i32_119.pdf	Barneche et al 2018
Engraulidae	Clupeiformes	Engraulis ringens	19.66590877	8404	Number of oocytes	2.978886617	9.036463062	Off the coast of Peru	-12.094059	-78.327014	12.094059	2001 August - September	2001	matta_ap_2004_i32_119.pdf	Barneche et al 2018
Engraulidae	Clupeiformes	Engraulis ringens	17.62646912	8746	Number of oocytes	2.8694017	9.076351732	Off the coast of Peru	-12.094059	-78.327014	12.094059	2001 August - September	2001	matta_ap_2004_i32_119.pdf	Barneche et al 2018
Engraulidae	Clupeiformes	Engraulis ringens	13.98779028	9036	Number of oocytes	2.638184826	9.108971878	Off the coast of Peru	-12.094059	-78.327014	12.094059	2001 August - September	2001	matta_ap_2004_i32_119.pdf	Barneche et al 2018
Engraulidae	Clupeiformes	Engraulis ringens	19.66590877	9063	Number of oocytes	2.978886617	9.11195547	Off the coast of Peru	-12.094059	-78.327014	12.094059	2001 August - September	2001	matta_ap_2004_i32_119.pdf	Barneche et al 2018
Engraulidae	Clupeiformes	Engraulis ringens	15.73574144	9089	Number of oocytes	2.75593465	9.11482017	Off the coast of Peru	-12.094059	-78.327014	12.094059	2001 August - September	2001	matta_ap_2004_i32_119.pdf	Barneche et al 2018
Engraulidae	Clupeiformes	Engraulis ringens	21.86002133	9117	Number of oocytes	3.084659459	9.117896082	Off the coast of Peru	-12.094059	-78.327014	12.094059	2001 August - September	2001	matta_ap_2004_i32_119.pdf	Barneche et al 2018
Engraulidae	Clupeiformes	Engraulis ringens	17.62646912	9471	Number of oocytes	2.8694017	9.155989777	Off the coast of Peru	-12.094059	-78.327014	12.094059	2001 August - September	2001	matta_ap_2004_i32_119.pdf	Barneche et al 2018
Engraulidae	Clupeiformes	Engraulis ringens	24.21479247	9565	Number of oocytes	3.186963706	9.165865882	Off the coast of Peru	-12.094059	-78.327014	12.094059	2001 August - September	2001	matta_ap_2004_i32_119.pdf	Barneche et al 2018
Engraulidae	Clupeiformes	Engraulis ringens	15.73574144	10011	Number of oocytes	2.75593465	9.211439767	Off the coast of Peru	-12.094059	-78.327014	12.094059	2001 August - September	2001	matta_ap_2004_i32_119.pdf	Barneche et al 2018
Engraulidae	Clupeiformes	Engraulis ringens	19.66590877	10052	Number of oocytes	2.978886617	9.215526899	Off the coast of Peru	-12.094059	-78.327014	12.094059	2001 August - September	2001	matta_ap_2004_i32_119.pdf	Barneche et al 2018
Engraulidae	Clupeiformes	Engraulis ringens	24.21479247	10224	Number of oocytes	3.186963706	9.232493177	Off the coast of Peru	-12.094059	-78.327014	12.094059	2001 August - September	2001	matta_ap_2004_i32_119.pdf	Barneche et al 2018
Engraulidae	Clupeiformes	Engraulis ringens	15.73574144	10802	Number of oocytes	2.75593465	9.287486581	Off the coast of Peru	-12.094059	-78.327014	12.094059	2001 August - September	2001	matta_ap_2004_i32_119.pdf	Barneche et al 2018
Engraulidae	Clupeiformes	Engraulis ringens	19.66590877	10908	Number of oocytes	2.978886617	9.297251744	Off the coast of Peru	-12.094059	-78.327014	12.094059	2001 August - September	2001	matta_ap_2004_i32_119.pdf	Barneche et al 2018
Engraulidae	Clupeiformes	Engraulis ringens	17.62646912	10921	Number of oocytes	2.8694017	9.29844282	Off the coast of Peru	-12.094059	-78.327014	12.094059	2001 August - September	2001	matta_ap_2004_i32_119.pdf	Barneche et al 2018
Engraulidae	Clupeiformes	Engraulis ringens	24.21479247	10949	Number of oocytes	3.186963706	9.301003407	Off the coast of Peru	-12.094059	-78.327014	12.094059	2001 August - September	2001	matta_ap_2004_i32_119.pdf	Barneche et al 2018
Engraulidae	Clupeiformes	Engraulis ringens	21.86002133	10962	Number of oocytes	3.084659459	9.302190026	Off the coast of Peru	-12.094059	-78.327014	12.094059	2001 August - September	2001	matta_ap_2004_i32_119.pdf	Barneche et al 2018
Engraulidae	Clupeiformes	Engraulis ringens	19.66590877	11502	Number of oocytes	2.978886617	9.350276212	Off the coast of Peru	-12.094059	-78.327014	12.094059	2001 August - September	2001	matta_ap_2004_i32_119.pdf	Barneche et al 2018
Engraulidae	Clupeiformes	Engraulis ringens	24.21479247	11674	Number of oocytes	3.186963706	9.365119426	Off the coast of Peru	-12.094059	-78.327014	12.094059	2001 August - September	2001	matta_ap_2004_i32_119.pdf	Barneche et al 2018
Engraulidae	Clupeiformes	Engraulis ringens	17.62646912	11844	Number of oocytes	2.8694017	9.379576689	Off the coast of Peru	-12.094059	-78.327014	12.094059	2001 August - September	2001	matta_ap_2004_i32_119.pdf	Barneche et al 2018
Engraulidae	Clupeiformes	Engraulis ringens	15.73574144	11856	Number of oocytes	2.75593465	9.380589348	Off the coast of Peru	-12.094059	-78.327014	12.094059	2001 August - September	2001	matta_ap_2004_i32_119.pdf	Barneche et al 2018
Engraulidae	Clupeiformes	Engraulis ringens	21.86002133	12082	Number of oocytes	3.084659459	9.399472021	Off the coast of Peru	-12.094059	-78.327014	12.094059	2001 August - September	2001	matta_ap_2004_i32_119.pdf	Barneche et al 2018
Engraulidae	Clupeiformes	Engraulis ringens	19.66590877	12095	Number of oocytes	2.978886617	9.400547423	Off the coast of Peru	-12.094059	-78.327014	12.094059	2001 August - September	2001	matta_ap_2004_i32_119.pdf	Barneche et al 2018
Engraulidae	Clupeiformes	Engraulis ringens	26.73623187	12452	Number of oocytes	3.286019644	9.429636532	Off the coast of Peru	-12.094059	-78.327014	12.094059	2001 August - September	2001	matta_ap_2004_i32_119.pdf	Barneche et al 2018
Engraulidae	Clupeiformes	Engraulis ringens	24.21479247	12531	Number of oocytes	3.186963706	9.435960853	Off the coast of Peru	-12.094059	-78.327014	12.094059	2001 August - September	2001	matta_ap_2004_i32_119.pdf	Barneche et al 2018
Engraulidae	Clupeiformes	Engraulis ringens	19.66590877	12622	Number of oocytes	2.978886617	9.443196602	Off the coast of Peru	-12.094059	-78.327014	12.094059	2001 August - September	2001	matta_ap_2004_i32_119.pdf	Barneche et al 2018
Engraulidae	Clupeiformes	Engraulis ringens	21.86002133	12807	Number of oocytes	3.084659459	9.457747175	Off the coast of Peru	-12.094059	-78.327014	12.094059	2001 August - September	2001	matta_ap_2004_i32_119.pdf	Barneche et al 2018
Engraulidae	Clupeiformes	Engraulis ringens	17.62646912	12964	Number of oocytes	2.8694017	9.469931564	Off the coast of Peru	-12.094059	-78.327014	12.094059	2001 August - September	2001	matta_ap_2004_i32_119.pdf	Barneche et al 2018
Engraulidae	Clupeiformes	Engraulis ringens	26.73623187	13111	Number of oocytes	3.286019644	9.481206851	Off the coast of Peru	-12.094059	-78.327014	12.094059	2001 August - September	2001	matta_ap_2004_i32_119.pdf	Barneche et al 2018
Engraulidae	Clupeiformes	Engraulis ringens	29.4303725	13296	Number of oocytes	3.382027219	9.495218517	Off the coast of Peru	-12.094059	-78.327014	12.094059	2001 August - September	2001	matta_ap_2004_i32_119.pdf	Barneche et al 2018
Engraulidae	Clupeiformes	Engraulis ringens	19.66590877	13347	Number of oocytes	2.978886617	9.499046919	Off the coast of Peru	-12.094059	-78.327014	12.094059	2001 August - September	2001	matta_ap_2004_i32_119.pdf	Barneche et al 2018
Engraulidae	Clupeiformes	Engraulis ringens	15.73574144	13438	Number of oocytes	2.75593465	9.505841793	Off the coast of Peru	-12.094059	-78.327014	12.094059	2001 August - September	2001	matta_ap_2004_i32_119.pdf	Barneche et al 2018
Engraulidae	Clupeiformes	Engraulis ringens	24.21479247	13453	Number of oocytes	3.186963706	9.506957408	Off the coast of Peru	-12.094059	-78.327014	12.094059	2001 August - September	2001	matta_ap_2004_i32_119.pdf	Barneche et al 2018
Engraulidae	Clupeiformes	Engraulis ringens	21.86002133	13993	Number of oocytes	3.084659459	9.546312484	Off the coast of Peru	-12.094059	-78.327014	12.094059	2001 August - September	2001	matta_ap_2004_i32_119.pdf	Barneche et al 2018
Engraulidae	Clupeiformes	Engraulis ringens	19.66590877	14138	Number of oocytes	2.978886617	9.556621487	Off the coast of Peru	-12.094059	-78.327014	12.094059	2001 August - September	2001	matta_ap_2004_i32_119.pdf	Barneche et al 2018
Engraulidae	Clupeiformes	Engraulis ringens	17.62646912	14348	Number of oocytes	2.8694017	9.571365839	Off the coast of Peru	-12.094059	-78.327014	12.094059	2001 August - September	2001	matta_ap_2004_i32_119.pdf	Barneche et al 2018
Engraulidae	Clupeiformes	Engraulis ringens	29.4303725	14548	Number of oocytes	3.382027219	9.585208806	Off the coast of Peru	-12.094059	-78.327014	12.094059	2001 August - September	2001	matta_ap_2004_i32_119.pdf	Barneche et al 2018
Engraulidae	Clupeiformes	Engraulis ringens	24.21479247	14574	Number of oocytes	3.186963706	9.586994398	Off the coast of Peru	-12.094059	-78.327014	12.094059	2001 August - September	2001	matta_ap_2004_i32_119.pdf	Barneche et al 2018
Engraulidae	Clupeiformes	Engraulis ringens	21.86002133	14784	Number of oocytes	3.084659459	9.601300794	Off the coast of Peru	-12.094059	-78.327014	12.094059	2001 August - September	2001	matta_ap_2004_i32_119.pdf	Barneche et al 2018
Engraulidae	Clupeiformes	Engraulis ringens	26.73623187	14891	Number of oocytes	3.286019644	9.608512283	Off the coast of Peru	-12.094059	-78.327014	12.094059	2001 August - September	2001	matta_ap_2004_i32_119.pdf	Barneche et al 2018
Engraulidae	Clupeiformes	Engraulis ringens	19.66590877	14928	Number of oocytes	2.978886617	9.610993923	Off the coast of Peru	-12.094059	-78.327014	12.094059	2001 August - September	2001	matta_ap_2004_i32_119.pdf	Barneche et al 2018
Engraulidae	Clupeiformes	Engraulis ringens	17.62646912	15205	Number of oocytes	2.8694017	9.6293796	Off the coast of Peru	-12.094059	-78.327014	12.094059	2001 August - September	2001	matta_ap_2004_i32_119.pdf	Barneche et al 2018
Engraulidae	Clupeiformes	Engraulis ringens	24.21479247	15365	Number of oocytes	3.186963706	9.639847475	Off the coast of Peru	-12.094059	-78.327014	12.094059	2001 August - September	2001	matta_ap_2004_i32_119.pdf	Barneche et al 2018
Engraulidae	Clupeiformes	Engraulis ringens	19.66590877	15653	Number of oocytes	2.978886617	9.658417871	Off the coast of Peru	-12.094059	-78.327014	12.094059	2001 August - September	2001	matta_ap_2004_i32_119.pdf	Barneche et al 2018
Engraulidae	Clupeiformes	Engraulis ringens	38.60966816	15762	Number of oocytes	3.653502716	9.665357259	Off the coast of Peru	-12.094059	-78.327014	12.094059	2001 August - September	2001	matta_ap_2004_i32_119.pdf	Barneche et al 2018
Engraulidae	Clupeiformes	Engraulis ringens	32.30327003	15854	Number of oocytes	3.475168464	9.671177113	Off the coast of Peru	-12.094059	-78.327014	12.094059	2001 August - September	2001	matta_ap_2004_i32_119.pdf	Barneche et al 2018
Engraulidae	Clupeiformes	Engraulis ringens	21.86002133	16168	Number of oocytes	3.084659459	9.690789259	Off the coast of Peru	-12.094059	-78.327014	12.094059	2001 August - September	2001	matta_ap_2004_i32_119.pdf	Barneche et al 2018
Engraulidae	Clupeiformes	Engraulis ringens	19.66590877	16378	Number of oocytes	2.978886617	9.70369425	Off the coast of Peru	-12.094059	-78.327014	12.094059	2001 August - September	2001	matta_ap_2004_i32_119.pdf	Barneche et al 2018
Engraulidae	Clupeiformes	Engraulis ringens	29.4303725	16657	Number of oocytes	3.382027219	9.720585827	Off the coast of Peru	-12.094059	-78.327014	12.094059	2001 August - September	2001	matta_ap_2004_i32_119.pdf	Barneche et al 2018
Engraulidae	Clupeiformes	Engraulis ringens	24.21479247	16814	Number of oocytes	3.186963706	9.729967152	Off the coast of Peru	-12.094059	-78.327014	12.094059	2001 August - September	2001	matta_ap_2004_i32_119.pdf	Barneche et al 2018
Engraulidae	Clupeiformes	Engraulis ringens	21.86002133	16827	Number of oocytes	3.084659459	9.730740018	Off the coast of Peru	-12.094059	-78.327014	12.094059	2001 August - September	2001	matta_ap_2004_i32_119.pdf	Barneche et al 2018
Engraulidae	Clupeiformes	Engraulis ringens	32.30327003	16842	Number of oocytes	3.475168464	9.731631046	Off the coast of Peru	-12.094059	-78.327014	12.094059	2001 August - September	2001	matta_ap_2004_i32_119.pdf	Barneche et al 2018
Engraulidae	Clupeiformes	Engraulis ringens	17.62646912	16918	Number of oocytes	2.8694017	9.736133423	Off the coast of Peru	-12.094059	-78.327014	12.094059	2001 August - September	2001	matta_ap_2004_i32_119.pdf	Barneche et al 2018
Engraulidae	Clupeiformes	Engraulis ringens	17.62646912	17247	Number of oocytes	2.8694017	9.755393494	Off the coast of Peru	-12.094059	-78.327014	12.094059	2001 August - September	2001	matta_ap_2004_i32_119.pdf	Barneche et al 2018
Engraulidae	Clupeiformes	Engraulis ringens	35.36100218	17357	Number of oocytes	3.56560958	9.761751162	Off the coast of Peru	-12.094059	-78.327014	12.094059	2001 August - September	2001	matta_ap_2004_i32_119.pdf	Barneche et al 2018
Engraulidae	Clupeiformes	Engraulis ringens	24.21479247	17539	Number of oocytes	3.186963706	9.772182252	Off the coast of Peru	-12.094059	-78.327014	12.094059	2001 August - September	2001	matta_ap_2004_i32_119.pdf	Barneche et al 2018
Engraulidae	Clupeiformes	Engraulis ringens	32.30327003	17567	Number of oocytes	3.475168464	9.773777421	Off the coast of Peru	-12.094059	-78.327014	12.094059	2001 August - September	2001	matta_ap_2004_i32_119.pdf	Barneche et al 2018
Engraulidae	Clupeiformes	Engraulis ringens	29.4303725	17646	Number of oocytes	3.382027219	9.778264408	Off the coast of Peru	-12.094059	-78.327014	12.094059	2001 August - September	2001	matta_ap_2004_i32_119.pdf	Barneche et al 2018
Engraulidae	Clupeiformes	Engraulis ringens	26.73623187	17856	Number of oocytes	3.286019644	9.790094865	Off the coast of Peru	-12.094059	-78.327014	12.094059	2001 August - September	2001	matta_ap_2004_i32_119.pdf	Barneche et al 2018
Engraulidae	Clupeiformes	Engraulis ringens	21.86002133	17947	Number of oocytes	3.084659459	9.795178249	Off the coast of Peru	-12.094059	-78.327014	12.094059	2001 August - September	2001	matta_ap_2004_i32_119.pdf	Barneche et al 2018
Engraulidae	Clupeiformes	Engraulis ringens	19.66590877	17960	Number of oocytes	2.978886617	9.795902342	Off the coast of Peru	-12.094059	-78.327014	12.094059	2001 August - September	2001	matta_ap_2004_i32_119.pdf	Barneche et al 2018
Engraulidae	Clupeiformes	Engraulis ringens	29.4303725	18107	Number of oocytes	3.382027219	9.804053883	Off the coast of Peru	-12.094059	-78.327014	12.094059	2001 August - September	2001	matta_ap_2004_i32_119.pdf	Barneche et al 2018
Engraulidae	Clupeiformes	Engraulis ringens	35.36100218	18213	Number of oocytes	3.56560958	9.809890904	Off the coast of Peru	-12.094059	-78.327014	12.094059	2001 August - September	2001	matta_ap_2004_i32_119.pdf	Barneche et al 2018
Engraulidae	Clupeiformes	Engraulis ringens	24.21479247	18264	Number of oocytes	3.186963706	9.812687188	Off the coast of Peru	-12.094059	-78.327014	12.094059	2001 August - September	2001	matta_ap_2004_i32_119.pdf	Barneche et al 2018
Engraulidae	Clupeiformes	Engraulis ringens	26.73623187	18449	Number of oocytes	3.286019644	9.822765447	Off the coast of Peru	-12.094059	-78.327014	12.094059	2001 August - September	2001	matta_ap_2004_i32_119.pdf	Barneche et al 2018
Engraulidae	Clupeiformes	Engraulis ringens	19.66590877	18750	Number of oocytes	2.978886617	9.838949031	Off the coast of Peru	-12.094059	-78.327014	12.094059	2001 August - September	2001	matta_ap_2004_i32_119.pdf	Barneche et al 2018
Engraulidae	Clupeiformes	Engraulis ringens	24.21479247	18989	Number of oocytes	3.186963706	9.851615143	Off the coast of Peru	-12.094059	-78.327014	12.094059	2001 August - September	2001	matta_ap_2004_i32_119.pdf	Barneche et al 2018
Engraulidae	Clupeiformes	Engraulis ringens	29.4303725	19161	Number of oocytes	3.382027219	9.860632242	Off the coast of Peru	-12.094059	-78.327014	12.094059	2001 August - September	2001	matta_ap_2004_i32_119.pdf	Barneche et al 2018
Engraulidae	Clupeiformes	Engraulis ringens	26.73623187	19569	Number of oocytes	3.286019644	9.88170196	Off the coast of Peru	-12.094059	-78.327014	12.094059	2001 August - September	2001	matta_ap_2004_i32_119.pdf	Barneche et al 2018
Engraulidae	Clupeiformes	Engraulis ringens	29.4303725	19754	Number of oocytes	3.382027219	9.891111281	Off the coast of Peru	-12.094059	-78.327014	12.094059	2001 August - September	2001	matta_ap_2004_i32_119.pdf	Barneche et al 2018
Engraulidae	Clupeiformes	Engraulis ringens	24.21479247	19846	Number of oocytes	3.186963706	9.895757754	Off the coast of Peru	-12.094059	-78.327014	12.094059	2001 August - September	2001	matta_ap_2004_i32_119.pdf	Barneche et al 2018
Engraulidae	Clupeiformes	Engraulis ringens	17.62646912	19883	Number of oocytes	2.8694017	9.897620374	Off the coast of Peru	-12.094059	-78.327014	12.094059	2001 August - September	2001	matta_ap_2004_i32_119.pdf	Barneche et al 2018
Engraulidae	Clupeiformes	Engraulis ringens	21.86002133	20451	Number of oocytes	3.084659459	9.92578706	Off the coast of Peru	-12.094059	-78.327014	12.094059	2001 August - September	2001	matta_ap_2004_i32_119.pdf	Barneche et al 2018
Engraulidae	Clupeiformes	Engraulis ringens	29.4303725	20479	Number of oocytes	3.382027219	9.92715525	Off the coast of Peru	-12.094059	-78.327014	12.094059	2001 August - September	2001	matta_ap_2004_i32_119.pdf	Barneche et al 2018
Engraulidae	Clupeiformes	Engraulis ringens	24.21479247	20505	Number of oocytes	3.186963706	9.928424038	Off the coast of Peru	-12.094059	-78.327014	12.094059	2001 August - September	2001	matta_ap_2004_i32_119.pdf	Barneche et al 2018
Engraulidae	Clupeiformes	Engraulis ringens	35.36100218	20586	Number of oocytes	3.56560958	9.932366512	Off the coast of Peru	-12.094059	-78.327014	12.094059	2001 August - September	2001	matta_ap_2004_i32_119.pdf	Barneche et al 2018
Engraulidae	Clupeiformes	Engraulis ringens	26.73623187	20690	Number of oocytes	3.286019644	9.937405771	Off the coast of Peru	-12.094059	-78.327014	12.094059	2001 August - September	2001	matta_ap_2004_i32_119.pdf	Barneche et al 2018
Engraulidae	Clupeiformes	Engraulis ringens	35.36100218	21047	Number of oocytes	3.56560958	9.954513311	Off the coast of Peru	-12.094059	-78.327014	12.094059	2001 August - September	2001	matta_ap_2004_i32_119.pdf	Barneche et al 2018
Engraulidae	Clupeiformes	Engraulis ringens	32.30327003	21060	Number of oocytes	3.475168464	9.955130786	Off the coast of Peru	-12.094059	-78.327014	12.094059	2001 August - September	2001	matta_ap_2004_i32_119.pdf	Barneche et al 2018
Engraulidae	Clupeiformes	Engraulis ringens	24.21479247	21098	Number of oocytes	3.186963706	9.956933528	Off the coast of Peru	-12.094059	-78.327014	12.094059	2001 August - September	2001	matta_ap_2004_i32_119.pdf	Barneche et al 2018
Engraulidae	Clupeiformes	Engraulis ringens	29.4303725	21270	Number of oocytes	3.382027219	9.965052908	Off the coast of Peru	-12.094059	-78.327014	12.094059	2001 August - September	2001	matta_ap_2004_i32_119.pdf	Barneche et al 2018
Engraulidae	Clupeiformes	Engraulis ringens	24.21479247	21691	Number of oocytes	3.186963706	9.984652707	Off the coast of Peru	-12.094059	-78.327014	12.094059	2001 August - September	2001	matta_ap_2004_i32_119.pdf	Barneche et al 2018
Engraulidae	Clupeiformes	Engraulis ringens	32.30327003	21916	Number of oocytes	3.475168464	9.994972243	Off the coast of Peru	-12.094059	-78.327014	12.094059	2001 August - September	2001	matta_ap_2004_i32_119.pdf	Barneche et al 2018
Engraulidae	Clupeiformes	Engraulis ringens	29.4303725	21929	Number of oocytes	3.382027219	9.995565241	Off the coast of Peru	-12.094059	-78.327014	12.094059	2001 August - September	2001	matta_ap_2004_i32_119.pdf	Barneche et al 2018
Engraulidae	Clupeiformes	Engraulis ringens	24.21479247	22284	Number of oocytes	3.186963706	10.01162421	Off the coast of Peru	-12.094059	-78.327014	12.094059	2001 August - September	2001	matta_ap_2004_i32_119.pdf	Barneche et al 2018
Engraulidae	Clupeiformes	Engraulis ringens	26.73623187	22469	Number of oocytes	3.286019644	10.01989186	Off the coast of Peru	-12.094059	-78.327014	12.094059	2001 August - September	2001	matta_ap_2004_i32_119.pdf	Barneche et al 2018
Engraulidae	Clupeiformes	Engraulis ringens	38.60966816	22681	Number of oocytes	3.653502716	10.02928285	Off the coast of Peru	-12.094059	-78.327014	12.094059	2001 August - September	2001	matta_ap_2004_i32_119.pdf	Barneche et al 2018
Engraulidae	Clupeiformes	Engraulis ringens	29.4303725	22720	Number of oocytes	3.382027219	10.03100087	Off the coast of Peru	-12.094059	-78.327014	12.094059	2001 August - September	2001	matta_ap_2004_i32_119.pdf	Barneche et al 2018
Engraulidae	Clupeiformes	Engraulis ringens	29.4303725	23247	Number of oocytes	3.382027219	10.05393137	Off the coast of Peru	-12.094059	-78.327014	12.094059	2001 August - September	2001	matta_ap_2004_i32_119.pdf	Barneche et al 2018
Engraulidae	Clupeiformes	Engraulis ringens	24.21479247	23272	Number of oocytes	3.186963706	10.0550062	Off the coast of Peru	-12.094059	-78.327014	12.094059	2001 August - September	2001	matta_ap_2004_i32_119.pdf	Barneche et al 2018
Engraulidae	Clupeiformes	Engraulis ringens	26.73623187	23523	Number of oocytes	3.286019644	10.06573394	Off the coast of Peru	-12.094059	-78.327014	12.094059	2001 August - September	2001	matta_ap_2004_i32_119.pdf	Barneche et al 2018
Engraulidae	Clupeiformes	Engraulis ringens	32.30327003	24552	Number of oocytes	3.475168464	10.1085486	Off the coast of Peru	-12.094059	-78.327014	12.094059	2001 August - September	2001	matta_ap_2004_i32_119.pdf	Barneche et al 2018
Engraulidae	Clupeiformes	Engraulis ringens	26.73623187	24907	Number of oocytes	3.286019644	10.12290417	Off the coast of Peru	-12.094059	-78.327014	12.094059	2001 August - September	2001	matta_ap_2004_i32_119.pdf	Barneche et al 2018
Engraulidae	Clupeiformes	Engraulis ringens	21.86002133	24932	Number of oocytes	3.084659459	10.1239074	Off the coast of Peru	-12.094059	-78.327014	12.094059	2001 August - September	2001	matta_ap_2004_i32_119.pdf	Barneche et al 2018
Engraulidae	Clupeiformes	Engraulis ringens	29.4303725	25026	Number of oocytes	3.382027219	10.12767056	Off the coast of Peru	-12.094059	-78.327014	12.094059	2001 August - September	2001	matta_ap_2004_i32_119.pdf	Barneche et al 2018
Engraulidae	Clupeiformes	Engraulis ringens	35.36100218	25792	Number of oocytes	3.56560958	10.15781965	Off the coast of Peru	-12.094059	-78.327014	12.094059	2001 August - September	2001	matta_ap_2004_i32_119.pdf	Barneche et al 2018
Engraulidae	Clupeiformes	Engraulis ringens	32.30327003	25936	Number of oocytes	3.475168464	10.16338724	Off the coast of Peru	-12.094059	-78.327014	12.094059	2001 August - September	2001	matta_ap_2004_i32_119.pdf	Barneche et al 2018
Engraulidae	Clupeiformes	Engraulis ringens	29.4303725	25949	Number of oocytes	3.382027219	10.16388835	Off the coast of Peru	-12.094059	-78.327014	12.094059	2001 August - September	2001	matta_ap_2004_i32_119.pdf	Barneche et al 2018
Engraulidae	Clupeiformes	Engraulis ringens	24.21479247	26040	Number of oocytes	3.186963706	10.1673891	Off the coast of Peru	-12.094059	-78.327014	12.094059	2001 August - September	2001	matta_ap_2004_i32_119.pdf	Barneche et al 2018
Engraulidae	Clupeiformes	Engraulis ringens	38.60966816	26372	Number of oocytes	3.653502716	10.18005812	Off the coast of Peru	-12.094059	-78.327014	12.094059	2001 August - September	2001	matta_ap_2004_i32_119.pdf	Barneche et al 2018
Engraulidae	Clupeiformes	Engraulis ringens	35.36100218	26516	Number of oocytes	3.56560958	10.1855036	Off the coast of Peru	-12.094059	-78.327014	12.094059	2001 August - September	2001	matta_ap_2004_i32_119.pdf	Barneche et al 2018
Engraulidae	Clupeiformes	Engraulis ringens	32.30327003	27254	Number of oocytes	3.475168464	10.21295558	Off the coast of Peru	-12.094059	-78.327014	12.094059	2001 August - September	2001	matta_ap_2004_i32_119.pdf	Barneche et al 2018
Engraulidae	Clupeiformes	Engraulis ringens	26.73623187	27345	Number of oocytes	3.286019644	10.21628898	Off the coast of Peru	-12.094059	-78.327014	12.094059	2001 August - September	2001	matta_ap_2004_i32_119.pdf	Barneche et al 2018
Engraulidae	Clupeiformes	Engraulis ringens	35.36100218	27703	Number of oocytes	3.56560958	10.22929599	Off the coast of Peru	-12.094059	-78.327014	12.094059	2001 August - September	2001	matta_ap_2004_i32_119.pdf	Barneche et al 2018
Engraulidae	Clupeiformes	Engraulis ringens	32.30327003	28111	Number of oocytes	3.475168464	10.24391624	Off the coast of Peru	-12.094059	-78.327014	12.094059	2001 August - September	2001	matta_ap_2004_i32_119.pdf	Barneche et al 2018
Engraulidae	Clupeiformes	Engraulis ringens	38.60966816	28810	Number of oocytes	3.653502716	10.26847783	Off the coast of Peru	-12.094059	-78.327014	12.094059	2001 August - September	2001	matta_ap_2004_i32_119.pdf	Barneche et al 2018
Engraulidae	Clupeiformes	Engraulis ringens	35.36100218	29020	Number of oocytes	3.56560958	10.27574053	Off the coast of Peru	-12.094059	-78.327014	12.094059	2001 August - September	2001	matta_ap_2004_i32_119.pdf	Barneche et al 2018
Engraulidae	Clupeiformes	Engraulis ringens	32.30327003	29165	Number of oocytes	3.475168464	10.28072464	Off the coast of Peru	-12.094059	-78.327014	12.094059	2001 August - September	2001	matta_ap_2004_i32_119.pdf	Barneche et al 2018
Engraulidae	Clupeiformes	Engraulis ringens	35.36100218	29548	Number of oocytes	3.56560958	10.29377134	Off the coast of Peru	-12.094059	-78.327014	12.094059	2001 August - September	2001	matta_ap_2004_i32_119.pdf	Barneche et al 2018
Engraulidae	Clupeiformes	Engraulis ringens	17.62646912	29899	Number of oocytes	2.8694017	10.30558031	Off the coast of Peru	-12.094059	-78.327014	12.094059	2001 August - September	2001	matta_ap_2004_i32_119.pdf	Barneche et al 2018
Engraulidae	Clupeiformes	Engraulis ringens	29.4303725	30759	Number of oocytes	3.382027219	10.33393791	Off the coast of Peru	-12.094059	-78.327014	12.094059	2001 August - September	2001	matta_ap_2004_i32_119.pdf	Barneche et al 2018
Engraulidae	Clupeiformes	Engraulis ringens	29.4303725	34977	Number of oocytes	3.382027219	10.46244598	Off the coast of Peru	-12.094059	-78.327014	12.094059	2001 August - September	2001	matta_ap_2004_i32_119.pdf	Barneche et al 2018
Gadidae	Gadiformes	Gadus morhua	2189.265211	833000	Number of developing oocytes to potentially be released	7.691321246	13.63278892	Coastal Iceland	63.548692	-22.584796	63.548692	1996	1996	marteinsdottir_g_2002_m235_235.pdf	Barneche et al 2018
Gadidae	Gadiformes	Gadus morhua	2204.894928	833000	Number of developing oocytes to potentially be released	7.698435135	13.63278892	Coastal Iceland	63.548692	-22.584796	63.548692	1996	1996	marteinsdottir_g_2002_m235_235.pdf	Barneche et al 2018
Gadidae	Gadiformes	Gadus morhua	1430.014794	872900	Number of developing oocytes to potentially be released	7.265440069	13.67957628	Coastal Iceland	63.548692	-22.584796	63.548692	1996	1996	marteinsdottir_g_2002_m235_235.pdf	Barneche et al 2018
Gadidae	Gadiformes	Gadus morhua	2924.989856	893500	Number of developing oocytes to potentially be released	7.981046292	13.70290161	Coastal Iceland	63.548692	-22.584796	63.548692	1996	1996	marteinsdottir_g_2002_m235_235.pdf	Barneche et al 2018
Gadidae	Gadiformes	Gadus morhua	3489.743912	1144800	Number of developing oocytes to potentially be released	8.157583635	13.95074051	Coastal Iceland	63.548692	-22.584796	63.548692	1996	1996	marteinsdottir_g_2002_m235_235.pdf	Barneche et al 2018
Gadidae	Gadiformes	Gadus morhua	3503.590716	1144800	Number of developing oocytes to potentially be released	8.16154364	13.95074051	Coastal Iceland	63.548692	-22.584796	63.548692	1996	1996	marteinsdottir_g_2002_m235_235.pdf	Barneche et al 2018
Gadidae	Gadiformes	Gadus morhua	3507.779308	1144800	Number of developing oocytes to potentially be released	8.16273844	13.95074051	Coastal Iceland	63.548692	-22.584796	63.548692	1996	1996	marteinsdottir_g_2002_m235_235.pdf	Barneche et al 2018
Gadidae	Gadiformes	Gadus morhua	3642.67232	1386000	Number of developing oocytes to potentially be released	8.200472845	14.14193246	Coastal Iceland	63.548692	-22.584796	63.548692	1996	1996	marteinsdottir_g_2002_m235_235.pdf	Barneche et al 2018
Gadidae	Gadiformes	Gadus morhua	3225.944983	1669300	Number of developing oocytes to potentially be released	8.078981204	14.32791493	Coastal Iceland	63.548692	-22.584796	63.548692	1996	1996	marteinsdottir_g_2002_m235_235.pdf	Barneche et al 2018
Gadidae	Gadiformes	Gadus morhua	3356.617413	1669300	Number of developing oocytes to potentially be released	8.118689024	14.32791493	Coastal Iceland	63.548692	-22.584796	63.548692	1996	1996	marteinsdottir_g_2002_m235_235.pdf	Barneche et al 2018
Gadidae	Gadiformes	Gadus morhua	4177.180997	1828100	Number of developing oocytes to potentially be released	8.337391895	14.41878773	Coastal Iceland	63.548692	-22.584796	63.548692	1996	1996	marteinsdottir_g_2002_m235_235.pdf	Barneche et al 2018
Gadidae	Gadiformes	Gadus morhua	4179.829393	1828100	Number of developing oocytes to potentially be released	8.33802571	14.41878773	Coastal Iceland	63.548692	-22.584796	63.548692	1996	1996	marteinsdottir_g_2002_m235_235.pdf	Barneche et al 2018
Gadidae	Gadiformes	Gadus morhua	5892.387702	2037400	Number of developing oocytes to potentially be released	8.681416577	14.52718504	Coastal Iceland	63.548692	-22.584796	63.548692	1996	1996	marteinsdottir_g_2002_m235_235.pdf	Barneche et al 2018
Gadidae	Gadiformes	Gadus morhua	4315.131644	2214000	Number of developing oocytes to potentially be released	8.369883112	14.61031139	Coastal Iceland	63.548692	-22.584796	63.548692	1996	1996	marteinsdottir_g_2002_m235_235.pdf	Barneche et al 2018
Gadidae	Gadiformes	Gadus morhua	4321.945354	2214000	Number of developing oocytes to potentially be released	8.371460893	14.61031139	Coastal Iceland	63.548692	-22.584796	63.548692	1996	1996	marteinsdottir_g_2002_m235_235.pdf	Barneche et al 2018
Gadidae	Gadiformes	Gadus morhua	4674.83011	2266200	Number of developing oocytes to potentially be released	8.449948101	14.63361498	Coastal Iceland	63.548692	-22.584796	63.548692	1996	1996	marteinsdottir_g_2002_m235_235.pdf	Barneche et al 2018
Gadidae	Gadiformes	Gadus morhua	4686.451943	2266200	Number of developing oocytes to potentially be released	8.45243106	14.63361498	Coastal Iceland	63.548692	-22.584796	63.548692	1996	1996	marteinsdottir_g_2002_m235_235.pdf	Barneche et al 2018
Gadidae	Gadiformes	Gadus morhua	5288.466446	2322400	Number of developing oocytes to potentially be released	8.573283586	14.65811169	Coastal Iceland	63.548692	-22.584796	63.548692	1996	1996	marteinsdottir_g_2002_m235_235.pdf	Barneche et al 2018
Gadidae	Gadiformes	Gadus morhua	5096.274746	2513100	Number of developing oocytes to potentially be released	8.53626511	14.73702761	Coastal Iceland	63.548692	-22.584796	63.548692	1996	1996	marteinsdottir_g_2002_m235_235.pdf	Barneche et al 2018
Gadidae	Gadiformes	Gadus morhua	5468.919474	2804900	Number of developing oocytes to potentially be released	8.606836339	14.84687845	Coastal Iceland	63.548692	-22.584796	63.548692	1996	1996	marteinsdottir_g_2002_m235_235.pdf	Barneche et al 2018
Gadidae	Gadiformes	Gadus morhua	4905.656739	2897000	Number of developing oocytes to potentially be released	8.498144255	14.87918628	Coastal Iceland	63.548692	-22.584796	63.548692	1996	1996	marteinsdottir_g_2002_m235_235.pdf	Barneche et al 2018
Gadidae	Gadiformes	Gadus morhua	5056.910582	2897000	Number of developing oocytes to potentially be released	8.528511019	14.87918628	Coastal Iceland	63.548692	-22.584796	63.548692	1996	1996	marteinsdottir_g_2002_m235_235.pdf	Barneche et al 2018
Gadidae	Gadiformes	Gadus morhua	5058.38788	2897000	Number of developing oocytes to potentially be released	8.528803111	14.87918628	Coastal Iceland	63.548692	-22.584796	63.548692	1996	1996	marteinsdottir_g_2002_m235_235.pdf	Barneche et al 2018
Gadidae	Gadiformes	Gadus morhua	5068.133676	2897000	Number of developing oocytes to potentially be released	8.530727918	14.87918628	Coastal Iceland	63.548692	-22.584796	63.548692	1996	1996	marteinsdottir_g_2002_m235_235.pdf	Barneche et al 2018
Gadidae	Gadiformes	Gadus morhua	5073.936586	2897000	Number of developing oocytes to potentially be released	8.531872242	14.87918628	Coastal Iceland	63.548692	-22.584796	63.548692	1996	1996	marteinsdottir_g_2002_m235_235.pdf	Barneche et al 2018
Gadidae	Gadiformes	Gadus morhua	5074.793772	2897000	Number of developing oocytes to potentially be released	8.532041167	14.87918628	Coastal Iceland	63.548692	-22.584796	63.548692	1996	1996	marteinsdottir_g_2002_m235_235.pdf	Barneche et al 2018
Gadidae	Gadiformes	Gadus morhua	5671.359327	2903400	Number of developing oocytes to potentially be released	8.643184108	14.88139302	Coastal Iceland	63.548692	-22.584796	63.548692	1996	1996	marteinsdottir_g_2002_m235_235.pdf	Barneche et al 2018
Gadidae	Gadiformes	Gadus morhua	5692.934209	2903400	Number of developing oocytes to potentially be released	8.646981072	14.88139302	Coastal Iceland	63.548692	-22.584796	63.548692	1996	1996	marteinsdottir_g_2002_m235_235.pdf	Barneche et al 2018
Gadidae	Gadiformes	Gadus morhua	6565.688994	2959700	Number of developing oocytes to potentially be released	8.789612731	14.90059847	Coastal Iceland	63.548692	-22.584796	63.548692	1996	1996	marteinsdottir_g_2002_m235_235.pdf	Barneche et al 2018
Gadidae	Gadiformes	Gadus morhua	7306.141187	3160500	Number of developing oocytes to potentially be released	8.896470532	14.9662408	Coastal Iceland	63.548692	-22.584796	63.548692	1996	1996	marteinsdottir_g_2002_m235_235.pdf	Barneche et al 2018
Gadidae	Gadiformes	Gadus morhua	3805.626883	3704100	Number of developing oocytes to potentially be released	8.244236009	15.12495087	Coastal Iceland	63.548692	-22.584796	63.548692	1996	1996	marteinsdottir_g_2002_m235_235.pdf	Barneche et al 2018
Gadidae	Gadiformes	Gadus morhua	3852.32245	3704100	Number of developing oocytes to potentially be released	8.256431479	15.12495087	Coastal Iceland	63.548692	-22.584796	63.548692	1996	1996	marteinsdottir_g_2002_m235_235.pdf	Barneche et al 2018
Gadidae	Gadiformes	Gadus morhua	9469.884736	4527000	Number of developing oocytes to potentially be released	9.155872015	15.32557003	Coastal Iceland	63.548692	-22.584796	63.548692	1996	1996	marteinsdottir_g_2002_m235_235.pdf	Barneche et al 2018
Gadidae	Gadiformes	Gadus morhua	9485.83733	4527000	Number of developing oocytes to potentially be released	9.157555158	15.32557003	Coastal Iceland	63.548692	-22.584796	63.548692	1996	1996	marteinsdottir_g_2002_m235_235.pdf	Barneche et al 2018
Gadidae	Gadiformes	Gadus morhua	4493.061465	4771300	Number of developing oocytes to potentially be released	8.410289589	15.37812936	Coastal Iceland	63.548692	-22.584796	63.548692	1996	1996	marteinsdottir_g_2002_m235_235.pdf	Barneche et al 2018
Gadidae	Gadiformes	Gadus morhua	4526.360263	4771300	Number of developing oocytes to potentially be released	8.417673422	15.37812936	Coastal Iceland	63.548692	-22.584796	63.548692	1996	1996	marteinsdottir_g_2002_m235_235.pdf	Barneche et al 2018
Gadidae	Gadiformes	Gadus morhua	7807.775007	4948500	Number of developing oocytes to potentially be released	8.962875312	15.41459506	Coastal Iceland	63.548692	-22.584796	63.548692	1996	1996	marteinsdottir_g_2002_m235_235.pdf	Barneche et al 2018
Gadidae	Gadiformes	Gadus morhua	7833.370018	4948500	Number of developing oocytes to potentially be released	8.966148095	15.41459506	Coastal Iceland	63.548692	-22.584796	63.548692	1996	1996	marteinsdottir_g_2002_m235_235.pdf	Barneche et al 2018
Gadidae	Gadiformes	Gadus morhua	6832.04888	5278000	Number of developing oocytes to potentially be released	8.82937989	15.4790578	Coastal Iceland	63.548692	-22.584796	63.548692	1996	1996	marteinsdottir_g_2002_m235_235.pdf	Barneche et al 2018
Gadidae	Gadiformes	Gadus morhua	5496.980468	5651400	Number of developing oocytes to potentially be released	8.611954215	15.54741386	Coastal Iceland	63.548692	-22.584796	63.548692	1996	1996	marteinsdottir_g_2002_m235_235.pdf	Barneche et al 2018
Gadidae	Gadiformes	Gadus morhua	5502.925319	5651400	Number of developing oocytes to potentially be released	8.613035106	15.54741386	Coastal Iceland	63.548692	-22.584796	63.548692	1996	1996	marteinsdottir_g_2002_m235_235.pdf	Barneche et al 2018
Gadidae	Gadiformes	Gadus morhua	5504.654048	5651400	Number of developing oocytes to potentially be released	8.613349204	15.54741386	Coastal Iceland	63.548692	-22.584796	63.548692	1996	1996	marteinsdottir_g_2002_m235_235.pdf	Barneche et al 2018
Gadidae	Gadiformes	Gadus morhua	8329.741336	5722100	Number of developing oocytes to potentially be released	9.027587683	15.55984643	Coastal Iceland	63.548692	-22.584796	63.548692	1996	1996	marteinsdottir_g_2002_m235_235.pdf	Barneche et al 2018
Gadidae	Gadiformes	Gadus morhua	10389.68944	7377900	Number of developing oocytes to potentially be released	9.248569193	15.8139996	Coastal Iceland	63.548692	-22.584796	63.548692	1996	1996	marteinsdottir_g_2002_m235_235.pdf	Barneche et al 2018
Gadidae	Gadiformes	Gadus morhua	11047.21402	7719700	Number of developing oocytes to potentially be released	9.30993355	15.85928606	Coastal Iceland	63.548692	-22.584796	63.548692	1996	1996	marteinsdottir_g_2002_m235_235.pdf	Barneche et al 2018
Gadidae	Gadiformes	Gadus morhua	11371.29382	8732400	Number of developing oocytes to potentially be released	9.338847373	15.9825508	Coastal Iceland	63.548692	-22.584796	63.548692	1996	1996	marteinsdottir_g_2002_m235_235.pdf	Barneche et al 2018
Gadidae	Gadiformes	Gadus morhua	10726.58775	9210200	Number of developing oocytes to potentially be released	9.280480775	16.03582212	Coastal Iceland	63.548692	-22.584796	63.548692	1996	1996	marteinsdottir_g_2002_m235_235.pdf	Barneche et al 2018
Gadidae	Gadiformes	Gadus morhua	10732.30527	9210200	Number of developing oocytes to potentially be released	9.281013656	16.03582212	Coastal Iceland	63.548692	-22.584796	63.548692	1996	1996	marteinsdottir_g_2002_m235_235.pdf	Barneche et al 2018
Gadidae	Gadiformes	Gadus morhua	8912.310924	9440900	Number of developing oocytes to potentially be released	9.09518885	16.06056187	Coastal Iceland	63.548692	-22.584796	63.548692	1996	1996	marteinsdottir_g_2002_m235_235.pdf	Barneche et al 2018
Gadidae	Gadiformes	Gadus morhua	12446.75523	11342200	Number of developing oocytes to potentially be released	9.429215244	16.24404084	Coastal Iceland	63.548692	-22.584796	63.548692	1996	1996	marteinsdottir_g_2002_m235_235.pdf	Barneche et al 2018
Gadidae	Gadiformes	Gadus morhua	15446.55241	11983400	Number of developing oocytes to potentially be released	9.645141112	16.29903292	Coastal Iceland	63.548692	-22.584796	63.548692	1996	1996	marteinsdottir_g_2002_m235_235.pdf	Barneche et al 2018
Gadidae	Gadiformes	Gadus morhua	15511.21896	11983400	Number of developing oocytes to potentially be released	9.649318845	16.29903292	Coastal Iceland	63.548692	-22.584796	63.548692	1996	1996	marteinsdottir_g_2002_m235_235.pdf	Barneche et al 2018
Gadidae	Gadiformes	Gadus morhua	13881.17942	12073500	Number of developing oocytes to potentially be released	9.538289203	16.30652353	Coastal Iceland	63.548692	-22.584796	63.548692	1996	1996	marteinsdottir_g_2002_m235_235.pdf	Barneche et al 2018
Gadidae	Gadiformes	Gadus morhua	14668.17399	12993600	Number of developing oocytes to potentially be released	9.593435391	16.37996749	Coastal Iceland	63.548692	-22.584796	63.548692	1996	1996	marteinsdottir_g_2002_m235_235.pdf	Barneche et al 2018
Gadidae	Gadiformes	Gadus morhua	13168.30039	13180300	Number of developing oocytes to potentially be released	9.485567735	16.39423385	Coastal Iceland	63.548692	-22.584796	63.548692	1996	1996	marteinsdottir_g_2002_m235_235.pdf	Barneche et al 2018
Gadidae	Gadiformes	Gadus morhua	13171.93596	13180300	Number of developing oocytes to potentially be released	9.485843782	16.39423385	Coastal Iceland	63.548692	-22.584796	63.548692	1996	1996	marteinsdottir_g_2002_m235_235.pdf	Barneche et al 2018
Gadidae	Gadiformes	Gadus morhua	16795.02383	15945400	Number of developing oocytes to potentially be released	9.728837921	16.58468094	Coastal Iceland	63.548692	-22.584796	63.548692	1996	1996	marteinsdottir_g_2002_m235_235.pdf	Barneche et al 2018
Gadidae	Gadiformes	Gadus morhua	18587.0787	16437800	Number of developing oocytes to potentially be released	9.830221925	16.61509412	Coastal Iceland	63.548692	-22.584796	63.548692	1996	1996	marteinsdottir_g_2002_m235_235.pdf	Barneche et al 2018
Gadidae	Gadiformes	Gadus morhua	18618.08804	16437800	Number of developing oocytes to potentially be released	9.831888862	16.61509412	Coastal Iceland	63.548692	-22.584796	63.548692	1996	1996	marteinsdottir_g_2002_m235_235.pdf	Barneche et al 2018
Gadidae	Gadiformes	Gadus morhua	14289.46781	17186500	Number of developing oocytes to potentially be released	9.567278028	16.65963475	Coastal Iceland	63.548692	-22.584796	63.548692	1996	1996	marteinsdottir_g_2002_m235_235.pdf	Barneche et al 2018
Gadidae	Gadiformes	Gadus morhua	20004.71123	17985100	Number of developing oocytes to potentially be released	9.903723086	16.7050542	Coastal Iceland	63.548692	-22.584796	63.548692	1996	1996	marteinsdottir_g_2002_m235_235.pdf	Barneche et al 2018
Gadidae	Gadiformes	Gadus morhua	15893.45678	18209300	Number of developing oocytes to potentially be released	9.67366278	16.71744301	Coastal Iceland	63.548692	-22.584796	63.548692	1996	1996	marteinsdottir_g_2002_m235_235.pdf	Barneche et al 2018
Gadidae	Gadiformes	Gadus morhua	16332.23226	18209300	Number of developing oocytes to potentially be released	9.700895873	16.71744301	Coastal Iceland	63.548692	-22.584796	63.548692	1996	1996	marteinsdottir_g_2002_m235_235.pdf	Barneche et al 2018
Gadidae	Gadiformes	Gadus morhua	20493.78643	19724800	Number of developing oocytes to potentially be released	9.927877018	16.79738729	Coastal Iceland	63.548692	-22.584796	63.548692	1996	1996	marteinsdottir_g_2002_m235_235.pdf	Barneche et al 2018
Gadidae	Gadiformes	Gadus morhua	21031.50711	19724800	Number of developing oocytes to potentially be released	9.953776931	16.79738729	Coastal Iceland	63.548692	-22.584796	63.548692	1996	1996	marteinsdottir_g_2002_m235_235.pdf	Barneche et al 2018
Gadidae	Gadiformes	Gadus morhua	25992.37085	21183400	Number of developing oocytes to potentially be released	10.16555835	16.86872841	Coastal Iceland	63.548692	-22.584796	63.548692	1996	1996	marteinsdottir_g_2002_m235_235.pdf	Barneche et al 2018
Gadidae	Gadiformes	Gadus morhua	18055.46258	21496000	Number of developing oocytes to potentially be released	9.801203554	16.88337743	Coastal Iceland	63.548692	-22.584796	63.548692	1996	1996	marteinsdottir_g_2002_m235_235.pdf	Barneche et al 2018
Gadidae	Gadiformes	Gadus morhua	1791.002996	202800	Number of eggs large enough to be released	7.490531075	12.21997555	Off the eastern coast of Canada, between 42 and 54 degrees North	45.406219	-51.020816	45.406219	1964 - 1965	1964.5	may_aw_1967_j24_1531.pdf	Barneche et al 2018
Gadidae	Gadiformes	Gadus morhua	6520.585047	341700	Number of eggs large enough to be released	8.782719382	12.74168844	Off the eastern coast of Canada, between 42 and 54 degrees North	45.406219	-51.020816	45.406219	1964 - 1965	1964.5	may_aw_1967_j24_1531.pdf	Barneche et al 2018
Gadidae	Gadiformes	Gadus morhua	1194.338071	346900	Number of eggs large enough to be released	7.085347395	12.75679183	Off the eastern coast of Canada, between 42 and 54 degrees North	45.406219	-51.020816	45.406219	1964 - 1965	1964.5	may_aw_1967_j24_1531.pdf	Barneche et al 2018
Gadidae	Gadiformes	Gadus morhua	1794.862739	351000	Number of eggs large enough to be released	7.492683829	12.7685415	Off the eastern coast of Canada, between 42 and 54 degrees North	45.406219	-51.020816	45.406219	1964 - 1965	1964.5	may_aw_1967_j24_1531.pdf	Barneche et al 2018
Gadidae	Gadiformes	Gadus morhua	1794.959305	399600	Number of eggs large enough to be released	7.492737629	12.89821933	Off the eastern coast of Canada, between 42 and 54 degrees North	45.406219	-51.020816	45.406219	1964 - 1965	1964.5	may_aw_1967_j24_1531.pdf	Barneche et al 2018
Gadidae	Gadiformes	Gadus morhua	1280.861671	425500	Number of eggs large enough to be released	7.155288311	12.96102023	Off the eastern coast of Canada, between 42 and 54 degrees North	45.406219	-51.020816	45.406219	1964 - 1965	1964.5	may_aw_1967_j24_1531.pdf	Barneche et al 2018
Gadidae	Gadiformes	Gadus morhua	2203.120082	491900	Number of eggs large enough to be released	7.697629854	13.10603072	Off the eastern coast of Canada, between 42 and 54 degrees North	45.406219	-51.020816	45.406219	1964 - 1965	1964.5	may_aw_1967_j24_1531.pdf	Barneche et al 2018
Gadidae	Gadiformes	Gadus morhua	3145.850826	505100	Number of eggs large enough to be released	8.053839665	13.13251171	Off the eastern coast of Canada, between 42 and 54 degrees North	45.406219	-51.020816	45.406219	1964 - 1965	1964.5	may_aw_1967_j24_1531.pdf	Barneche et al 2018
Gadidae	Gadiformes	Gadus morhua	3305.654414	519000	Number of eggs large enough to be released	8.10338974	13.15965916	Off the eastern coast of Canada, between 42 and 54 degrees North	45.406219	-51.020816	45.406219	1964 - 1965	1964.5	may_aw_1967_j24_1531.pdf	Barneche et al 2018
Gadidae	Gadiformes	Gadus morhua	4290.088352	537000	Number of eggs large enough to be released	8.364062607	13.19375337	Off the eastern coast of Canada, between 42 and 54 degrees North	45.406219	-51.020816	45.406219	1964 - 1965	1964.5	may_aw_1967_j24_1531.pdf	Barneche et al 2018
Gadidae	Gadiformes	Gadus morhua	3338.435589	569900	Number of eggs large enough to be released	8.11325759	13.25321619	Off the eastern coast of Canada, between 42 and 54 degrees North	45.406219	-51.020816	45.406219	1964 - 1965	1964.5	may_aw_1967_j24_1531.pdf	Barneche et al 2018
Gadidae	Gadiformes	Gadus morhua	3052.712477	588600	Number of eggs large enough to be released	8.023785811	13.28550211	Off the eastern coast of Canada, between 42 and 54 degrees North	45.406219	-51.020816	45.406219	1964 - 1965	1964.5	may_aw_1967_j24_1531.pdf	Barneche et al 2018
Gadidae	Gadiformes	Gadus morhua	4474.281889	759100	Number of eggs large enough to be released	8.406101146	13.5398888	Off the eastern coast of Canada, between 42 and 54 degrees North	45.406219	-51.020816	45.406219	1964 - 1965	1964.5	may_aw_1967_j24_1531.pdf	Barneche et al 2018
Gadidae	Gadiformes	Gadus morhua	2921.95595	871100	Number of eggs large enough to be released	7.980008517	13.67751206	Off the eastern coast of Canada, between 42 and 54 degrees North	45.406219	-51.020816	45.406219	1964 - 1965	1964.5	may_aw_1967_j24_1531.pdf	Barneche et al 2018
Gadidae	Gadiformes	Gadus morhua	3494.421019	898400	Number of eggs large enough to be released	8.158922981	13.70837068	Off the eastern coast of Canada, between 42 and 54 degrees North	45.406219	-51.020816	45.406219	1964 - 1965	1964.5	may_aw_1967_j24_1531.pdf	Barneche et al 2018
Gadidae	Gadiformes	Gadus morhua	7197.224948	938600	Number of eggs large enough to be released	8.881450807	13.75214468	Off the eastern coast of Canada, between 42 and 54 degrees North	45.406219	-51.020816	45.406219	1964 - 1965	1964.5	may_aw_1967_j24_1531.pdf	Barneche et al 2018
Gadidae	Gadiformes	Gadus morhua	4461.589251	939700	Number of eggs large enough to be released	8.403260316	13.75331595	Off the eastern coast of Canada, between 42 and 54 degrees North	45.406219	-51.020816	45.406219	1964 - 1965	1964.5	may_aw_1967_j24_1531.pdf	Barneche et al 2018
Gadidae	Gadiformes	Gadus morhua	4138.354774	944500	Number of eggs large enough to be released	8.32805359	13.75841097	Off the eastern coast of Canada, between 42 and 54 degrees North	45.406219	-51.020816	45.406219	1964 - 1965	1964.5	may_aw_1967_j24_1531.pdf	Barneche et al 2018
Gadidae	Gadiformes	Gadus morhua	3648.702843	944700	Number of eggs large enough to be released	8.202126998	13.7586227	Off the eastern coast of Canada, between 42 and 54 degrees North	45.406219	-51.020816	45.406219	1964 - 1965	1964.5	may_aw_1967_j24_1531.pdf	Barneche et al 2018
Gadidae	Gadiformes	Gadus morhua	4843.619149	981100	Number of eggs large enough to be released	8.485417478	13.79642967	Off the eastern coast of Canada, between 42 and 54 degrees North	45.406219	-51.020816	45.406219	1964 - 1965	1964.5	may_aw_1967_j24_1531.pdf	Barneche et al 2018
Gadidae	Gadiformes	Gadus morhua	3970.610782	990900	Number of eggs large enough to be released	8.286675211	13.8063689	Off the eastern coast of Canada, between 42 and 54 degrees North	45.406219	-51.020816	45.406219	1964 - 1965	1964.5	may_aw_1967_j24_1531.pdf	Barneche et al 2018
Gadidae	Gadiformes	Gadus morhua	3483.529459	991000	Number of eggs large enough to be released	8.155801271	13.80646981	Off the eastern coast of Canada, between 42 and 54 degrees North	45.406219	-51.020816	45.406219	1964 - 1965	1964.5	may_aw_1967_j24_1531.pdf	Barneche et al 2018
Gadidae	Gadiformes	Gadus morhua	3361.542075	1019000	Number of eggs large enough to be released	8.120155099	13.83433231	Off the eastern coast of Canada, between 42 and 54 degrees North	45.406219	-51.020816	45.406219	1964 - 1965	1964.5	may_aw_1967_j24_1531.pdf	Barneche et al 2018
Gadidae	Gadiformes	Gadus morhua	2192.049147	1045100	Number of eggs large enough to be released	7.692592069	13.85962313	Off the eastern coast of Canada, between 42 and 54 degrees North	45.406219	-51.020816	45.406219	1964 - 1965	1964.5	may_aw_1967_j24_1531.pdf	Barneche et al 2018
Gadidae	Gadiformes	Gadus morhua	2309.038658	1056600	Number of eggs large enough to be released	7.744586552	13.87056676	Off the eastern coast of Canada, between 42 and 54 degrees North	45.406219	-51.020816	45.406219	1964 - 1965	1964.5	may_aw_1967_j24_1531.pdf	Barneche et al 2018
Gadidae	Gadiformes	Gadus morhua	6731.929375	1068500	Number of eggs large enough to be released	8.814617064	13.88176635	Off the eastern coast of Canada, between 42 and 54 degrees North	45.406219	-51.020816	45.406219	1964 - 1965	1964.5	may_aw_1967_j24_1531.pdf	Barneche et al 2018
Gadidae	Gadiformes	Gadus morhua	5277.296088	1096800	Number of eggs large enough to be released	8.571169141	13.90790741	Off the eastern coast of Canada, between 42 and 54 degrees North	45.406219	-51.020816	45.406219	1964 - 1965	1964.5	may_aw_1967_j24_1531.pdf	Barneche et al 2018
Gadidae	Gadiformes	Gadus morhua	2799.856682	1118800	Number of eggs large enough to be released	7.93732351	13.92776724	Off the eastern coast of Canada, between 42 and 54 degrees North	45.406219	-51.020816	45.406219	1964 - 1965	1964.5	may_aw_1967_j24_1531.pdf	Barneche et al 2018
Gadidae	Gadiformes	Gadus morhua	3952.645029	1134400	Number of eggs large enough to be released	8.282140261	13.94161443	Off the eastern coast of Canada, between 42 and 54 degrees North	45.406219	-51.020816	45.406219	1964 - 1965	1964.5	may_aw_1967_j24_1531.pdf	Barneche et al 2018
Gadidae	Gadiformes	Gadus morhua	3334.61942	1137000	Number of eggs large enough to be released	8.112113835	13.94390377	Off the eastern coast of Canada, between 42 and 54 degrees North	45.406219	-51.020816	45.406219	1964 - 1965	1964.5	may_aw_1967_j24_1531.pdf	Barneche et al 2018
Gadidae	Gadiformes	Gadus morhua	2927.864629	1183500	Number of eggs large enough to be released	7.982028641	13.98398671	Off the eastern coast of Canada, between 42 and 54 degrees North	45.406219	-51.020816	45.406219	1964 - 1965	1964.5	may_aw_1967_j24_1531.pdf	Barneche et al 2018
Gadidae	Gadiformes	Gadus morhua	5247.945099	1198700	Number of eggs large enough to be released	8.565591869	13.99674819	Off the eastern coast of Canada, between 42 and 54 degrees North	45.406219	-51.020816	45.406219	1964 - 1965	1964.5	may_aw_1967_j24_1531.pdf	Barneche et al 2018
Gadidae	Gadiformes	Gadus morhua	9721.414648	1206500	Number of eggs large enough to be released	9.182086427	14.00323416	Off the eastern coast of Canada, between 42 and 54 degrees North	45.406219	-51.020816	45.406219	1964 - 1965	1964.5	may_aw_1967_j24_1531.pdf	Barneche et al 2018
Gadidae	Gadiformes	Gadus morhua	5397.63658	1226400	Number of eggs large enough to be released	8.593716466	14.01959361	Off the eastern coast of Canada, between 42 and 54 degrees North	45.406219	-51.020816	45.406219	1964 - 1965	1964.5	may_aw_1967_j24_1531.pdf	Barneche et al 2018
Gadidae	Gadiformes	Gadus morhua	3059.62892	1255100	Number of eggs large enough to be released	8.02604892	14.04272581	Off the eastern coast of Canada, between 42 and 54 degrees North	45.406219	-51.020816	45.406219	1964 - 1965	1964.5	may_aw_1967_j24_1531.pdf	Barneche et al 2018
Gadidae	Gadiformes	Gadus morhua	3211.333178	1287600	Number of eggs large enough to be released	8.07444145	14.06829058	Off the eastern coast of Canada, between 42 and 54 degrees North	45.406219	-51.020816	45.406219	1964 - 1965	1964.5	may_aw_1967_j24_1531.pdf	Barneche et al 2018
Gadidae	Gadiformes	Gadus morhua	3644.027432	1296600	Number of eggs large enough to be released	8.200844786	14.07525601	Off the eastern coast of Canada, between 42 and 54 degrees North	45.406219	-51.020816	45.406219	1964 - 1965	1964.5	may_aw_1967_j24_1531.pdf	Barneche et al 2018
Gadidae	Gadiformes	Gadus morhua	5847.441879	1337300	Number of eggs large enough to be released	8.673759559	14.10616321	Off the eastern coast of Canada, between 42 and 54 degrees North	45.406219	-51.020816	45.406219	1964 - 1965	1964.5	may_aw_1967_j24_1531.pdf	Barneche et al 2018
Gadidae	Gadiformes	Gadus morhua	4306.110297	1421300	Number of eggs large enough to be released	8.367790292	14.1670825	Off the eastern coast of Canada, between 42 and 54 degrees North	45.406219	-51.020816	45.406219	1964 - 1965	1964.5	may_aw_1967_j24_1531.pdf	Barneche et al 2018
Gadidae	Gadiformes	Gadus morhua	4503.513534	1469800	Number of eggs large enough to be released	8.412613156	14.2006369	Off the eastern coast of Canada, between 42 and 54 degrees North	45.406219	-51.020816	45.406219	1964 - 1965	1964.5	may_aw_1967_j24_1531.pdf	Barneche et al 2018
Gadidae	Gadiformes	Gadus morhua	4665.583483	1490600	Number of eggs large enough to be released	8.447968182	14.21468928	Off the eastern coast of Canada, between 42 and 54 degrees North	45.406219	-51.020816	45.406219	1964 - 1965	1964.5	may_aw_1967_j24_1531.pdf	Barneche et al 2018
Gadidae	Gadiformes	Gadus morhua	6090.46724	1508500	Number of eggs large enough to be released	8.71448008	14.22662634	Off the eastern coast of Canada, between 42 and 54 degrees North	45.406219	-51.020816	45.406219	1964 - 1965	1964.5	may_aw_1967_j24_1531.pdf	Barneche et al 2018
Gadidae	Gadiformes	Gadus morhua	5234.604091	1536600	Number of eggs large enough to be released	8.563046493	14.24508274	Off the eastern coast of Canada, between 42 and 54 degrees North	45.406219	-51.020816	45.406219	1964 - 1965	1964.5	may_aw_1967_j24_1531.pdf	Barneche et al 2018
Gadidae	Gadiformes	Gadus morhua	3809.124948	1541900	Number of eggs large enough to be released	8.245154769	14.24852598	Off the eastern coast of Canada, between 42 and 54 degrees North	45.406219	-51.020816	45.406219	1964 - 1965	1964.5	may_aw_1967_j24_1531.pdf	Barneche et al 2018
Gadidae	Gadiformes	Gadus morhua	3352.257115	1544400	Number of eggs large enough to be released	8.117389164	14.25014604	Off the eastern coast of Canada, between 42 and 54 degrees North	45.406219	-51.020816	45.406219	1964 - 1965	1964.5	may_aw_1967_j24_1531.pdf	Barneche et al 2018
Gadidae	Gadiformes	Gadus morhua	3972.426897	1553400	Number of eggs large enough to be released	8.287132496	14.25595663	Off the eastern coast of Canada, between 42 and 54 degrees North	45.406219	-51.020816	45.406219	1964 - 1965	1964.5	may_aw_1967_j24_1531.pdf	Barneche et al 2018
Gadidae	Gadiformes	Gadus morhua	6526.355874	1568600	Number of eggs large enough to be released	8.783604007	14.26569406	Off the eastern coast of Canada, between 42 and 54 degrees North	45.406219	-51.020816	45.406219	1964 - 1965	1964.5	may_aw_1967_j24_1531.pdf	Barneche et al 2018
Gadidae	Gadiformes	Gadus morhua	6769.490373	1582400	Number of eggs large enough to be released	8.820181086	14.27445324	Off the eastern coast of Canada, between 42 and 54 degrees North	45.406219	-51.020816	45.406219	1964 - 1965	1964.5	may_aw_1967_j24_1531.pdf	Barneche et al 2018
Gadidae	Gadiformes	Gadus morhua	4332.669788	1620200	Number of eggs large enough to be released	8.37393921	14.29806016	Off the eastern coast of Canada, between 42 and 54 degrees North	45.406219	-51.020816	45.406219	1964 - 1965	1964.5	may_aw_1967_j24_1531.pdf	Barneche et al 2018
Gadidae	Gadiformes	Gadus morhua	3966.650295	1634300	Number of eggs large enough to be released	8.285677263	14.30672514	Off the eastern coast of Canada, between 42 and 54 degrees North	45.406219	-51.020816	45.406219	1964 - 1965	1964.5	may_aw_1967_j24_1531.pdf	Barneche et al 2018
Gadidae	Gadiformes	Gadus morhua	7000.979735	1661000	Number of eggs large enough to be released	8.85380538	14.32293039	Off the eastern coast of Canada, between 42 and 54 degrees North	45.406219	-51.020816	45.406219	1964 - 1965	1964.5	may_aw_1967_j24_1531.pdf	Barneche et al 2018
Gadidae	Gadiformes	Gadus morhua	6099.506977	1689100	Number of eggs large enough to be released	8.715963223	14.3397064	Off the eastern coast of Canada, between 42 and 54 degrees North	45.406219	-51.020816	45.406219	1964 - 1965	1964.5	may_aw_1967_j24_1531.pdf	Barneche et al 2018
Gadidae	Gadiformes	Gadus morhua	4652.710412	1694300	Number of eggs large enough to be released	8.445205213	14.34278023	Off the eastern coast of Canada, between 42 and 54 degrees North	45.406219	-51.020816	45.406219	1964 - 1965	1964.5	may_aw_1967_j24_1531.pdf	Barneche et al 2018
Gadidae	Gadiformes	Gadus morhua	3341.813889	1708800	Number of eggs large enough to be released	8.114269019	14.35130193	Off the eastern coast of Canada, between 42 and 54 degrees North	45.406219	-51.020816	45.406219	1964 - 1965	1964.5	may_aw_1967_j24_1531.pdf	Barneche et al 2018
Gadidae	Gadiformes	Gadus morhua	5414.716208	1744900	Number of eggs large enough to be released	8.59687575	14.37220781	Off the eastern coast of Canada, between 42 and 54 degrees North	45.406219	-51.020816	45.406219	1964 - 1965	1964.5	may_aw_1967_j24_1531.pdf	Barneche et al 2018
Gadidae	Gadiformes	Gadus morhua	4141.071437	1745400	Number of eggs large enough to be released	8.328709835	14.37249431	Off the eastern coast of Canada, between 42 and 54 degrees North	45.406219	-51.020816	45.406219	1964 - 1965	1964.5	may_aw_1967_j24_1531.pdf	Barneche et al 2018
Gadidae	Gadiformes	Gadus morhua	4333.195099	1754600	Number of eggs large enough to be released	8.374060447	14.37775147	Off the eastern coast of Canada, between 42 and 54 degrees North	45.406219	-51.020816	45.406219	1964 - 1965	1964.5	may_aw_1967_j24_1531.pdf	Barneche et al 2018
Gadidae	Gadiformes	Gadus morhua	2543.655848	1787900	Number of eggs large enough to be released	7.841357635	14.3965523	Off the eastern coast of Canada, between 42 and 54 degrees North	45.406219	-51.020816	45.406219	1964 - 1965	1964.5	may_aw_1967_j24_1531.pdf	Barneche et al 2018
Gadidae	Gadiformes	Gadus morhua	2401.259574	1788000	Number of eggs large enough to be released	7.783748701	14.39660823	Off the eastern coast of Canada, between 42 and 54 degrees North	45.406219	-51.020816	45.406219	1964 - 1965	1964.5	may_aw_1967_j24_1531.pdf	Barneche et al 2018
Gadidae	Gadiformes	Gadus morhua	3342.107763	1824500	Number of eggs large enough to be released	8.114356954	14.41681653	Off the eastern coast of Canada, between 42 and 54 degrees North	45.406219	-51.020816	45.406219	1964 - 1965	1964.5	may_aw_1967_j24_1531.pdf	Barneche et al 2018
Gadidae	Gadiformes	Gadus morhua	7979.90264	1841300	Number of eggs large enough to be released	8.98468149	14.4259824	Off the eastern coast of Canada, between 42 and 54 degrees North	45.406219	-51.020816	45.406219	1964 - 1965	1964.5	may_aw_1967_j24_1531.pdf	Barneche et al 2018
Gadidae	Gadiformes	Gadus morhua	5060.721049	1883900	Number of eggs large enough to be released	8.529264252	14.44885465	Off the eastern coast of Canada, between 42 and 54 degrees North	45.406219	-51.020816	45.406219	1964 - 1965	1964.5	may_aw_1967_j24_1531.pdf	Barneche et al 2018
Gadidae	Gadiformes	Gadus morhua	5235.996855	1907000	Number of eggs large enough to be released	8.563312526	14.46104188	Off the eastern coast of Canada, between 42 and 54 degrees North	45.406219	-51.020816	45.406219	1964 - 1965	1964.5	may_aw_1967_j24_1531.pdf	Barneche et al 2018
Gadidae	Gadiformes	Gadus morhua	6307.898973	1989900	Number of eggs large enough to be released	8.749557932	14.50359494	Off the eastern coast of Canada, between 42 and 54 degrees North	45.406219	-51.020816	45.406219	1964 - 1965	1964.5	may_aw_1967_j24_1531.pdf	Barneche et al 2018
Gadidae	Gadiformes	Gadus morhua	5251.33378	1999600	Number of eggs large enough to be released	8.566237377	14.50845772	Off the eastern coast of Canada, between 42 and 54 degrees North	45.406219	-51.020816	45.406219	1964 - 1965	1964.5	may_aw_1967_j24_1531.pdf	Barneche et al 2018
Gadidae	Gadiformes	Gadus morhua	6771.620689	2031400	Number of eggs large enough to be released	8.82049573	14.52423577	Off the eastern coast of Canada, between 42 and 54 degrees North	45.406219	-51.020816	45.406219	1964 - 1965	1964.5	may_aw_1967_j24_1531.pdf	Barneche et al 2018
Gadidae	Gadiformes	Gadus morhua	6109.218233	2045600	Number of eggs large enough to be released	8.717554095	14.5312017	Off the eastern coast of Canada, between 42 and 54 degrees North	45.406219	-51.020816	45.406219	1964 - 1965	1964.5	may_aw_1967_j24_1531.pdf	Barneche et al 2018
Gadidae	Gadiformes	Gadus morhua	5661.662378	2087400	Number of eggs large enough to be released	8.641472834	14.55142983	Off the eastern coast of Canada, between 42 and 54 degrees North	45.406219	-51.020816	45.406219	1964 - 1965	1964.5	may_aw_1967_j24_1531.pdf	Barneche et al 2018
Gadidae	Gadiformes	Gadus morhua	4505.67064	2092500	Number of eggs large enough to be released	8.413092025	14.55387008	Off the eastern coast of Canada, between 42 and 54 degrees North	45.406219	-51.020816	45.406219	1964 - 1965	1964.5	may_aw_1967_j24_1531.pdf	Barneche et al 2018
Gadidae	Gadiformes	Gadus morhua	7538.266434	2133100	Number of eggs large enough to be released	8.927747519	14.57308688	Off the eastern coast of Canada, between 42 and 54 degrees North	45.406219	-51.020816	45.406219	1964 - 1965	1964.5	may_aw_1967_j24_1531.pdf	Barneche et al 2018
Gadidae	Gadiformes	Gadus morhua	5266.701014	2138500	Number of eggs large enough to be released	8.569159452	14.57561521	Off the eastern coast of Canada, between 42 and 54 degrees North	45.406219	-51.020816	45.406219	1964 - 1965	1964.5	may_aw_1967_j24_1531.pdf	Barneche et al 2018
Gadidae	Gadiformes	Gadus morhua	3787.337601	2157600	Number of eggs large enough to be released	8.239418571	14.58450705	Off the eastern coast of Canada, between 42 and 54 degrees North	45.406219	-51.020816	45.406219	1964 - 1965	1964.5	may_aw_1967_j24_1531.pdf	Barneche et al 2018
Gadidae	Gadiformes	Gadus morhua	4890.591376	2184900	Number of eggs large enough to be released	8.495068511	14.59708062	Off the eastern coast of Canada, between 42 and 54 degrees North	45.406219	-51.020816	45.406219	1964 - 1965	1964.5	may_aw_1967_j24_1531.pdf	Barneche et al 2018
Gadidae	Gadiformes	Gadus morhua	7003.885491	2253600	Number of eggs large enough to be released	8.854220344	14.6280395	Off the eastern coast of Canada, between 42 and 54 degrees North	45.406219	-51.020816	45.406219	1964 - 1965	1964.5	may_aw_1967_j24_1531.pdf	Barneche et al 2018
Gadidae	Gadiformes	Gadus morhua	5462.487553	2277200	Number of eggs large enough to be released	8.605659561	14.63845718	Off the eastern coast of Canada, between 42 and 54 degrees North	45.406219	-51.020816	45.406219	1964 - 1965	1964.5	may_aw_1967_j24_1531.pdf	Barneche et al 2018
Gadidae	Gadiformes	Gadus morhua	8566.226592	2336500	Number of eggs large enough to be released	9.05558261	14.66416464	Off the eastern coast of Canada, between 42 and 54 degrees North	45.406219	-51.020816	45.406219	1964 - 1965	1964.5	may_aw_1967_j24_1531.pdf	Barneche et al 2018
Gadidae	Gadiformes	Gadus morhua	5631.928009	2393000	Number of eggs large enough to be released	8.636207115	14.68805837	Off the eastern coast of Canada, between 42 and 54 degrees North	45.406219	-51.020816	45.406219	1964 - 1965	1964.5	may_aw_1967_j24_1531.pdf	Barneche et al 2018
Gadidae	Gadiformes	Gadus morhua	9396.062741	2410200	Number of eggs large enough to be released	9.148046023	14.69522029	Off the eastern coast of Canada, between 42 and 54 degrees North	45.406219	-51.020816	45.406219	1964 - 1965	1964.5	may_aw_1967_j24_1531.pdf	Barneche et al 2018
Gadidae	Gadiformes	Gadus morhua	7269.001074	2443300	Number of eggs large enough to be released	8.891374157	14.70886014	Off the eastern coast of Canada, between 42 and 54 degrees North	45.406219	-51.020816	45.406219	1964 - 1965	1964.5	may_aw_1967_j24_1531.pdf	Barneche et al 2018
Gadidae	Gadiformes	Gadus morhua	6310.381493	2508500	Number of eggs large enough to be released	8.749951412	14.73519552	Off the eastern coast of Canada, between 42 and 54 degrees North	45.406219	-51.020816	45.406219	1964 - 1965	1964.5	may_aw_1967_j24_1531.pdf	Barneche et al 2018
Gadidae	Gadiformes	Gadus morhua	14601.32951	2520200	Number of eggs large enough to be released	9.588867866	14.73984882	Off the eastern coast of Canada, between 42 and 54 degrees North	45.406219	-51.020816	45.406219	1964 - 1965	1964.5	may_aw_1967_j24_1531.pdf	Barneche et al 2018
Gadidae	Gadiformes	Gadus morhua	7711.644126	2526500	Number of eggs large enough to be released	8.95048669	14.7423455	Off the eastern coast of Canada, between 42 and 54 degrees North	45.406219	-51.020816	45.406219	1964 - 1965	1964.5	may_aw_1967_j24_1531.pdf	Barneche et al 2018
Gadidae	Gadiformes	Gadus morhua	9093.158273	2549300	Number of eggs large enough to be released	9.115277572	14.75132937	Off the eastern coast of Canada, between 42 and 54 degrees North	45.406219	-51.020816	45.406219	1964 - 1965	1964.5	may_aw_1967_j24_1531.pdf	Barneche et al 2018
Gadidae	Gadiformes	Gadus morhua	6293.918921	2582500	Number of eggs large enough to be released	8.747339196	14.76426848	Off the eastern coast of Canada, between 42 and 54 degrees North	45.406219	-51.020816	45.406219	1964 - 1965	1964.5	may_aw_1967_j24_1531.pdf	Barneche et al 2018
Gadidae	Gadiformes	Gadus morhua	7711.902577	2586700	Number of eggs large enough to be released	8.950520204	14.76589349	Off the eastern coast of Canada, between 42 and 54 degrees North	45.406219	-51.020816	45.406219	1964 - 1965	1964.5	may_aw_1967_j24_1531.pdf	Barneche et al 2018
Gadidae	Gadiformes	Gadus morhua	10970.2377	2632000	Number of eggs large enough to be released	9.302941221	14.78325457	Off the eastern coast of Canada, between 42 and 54 degrees North	45.406219	-51.020816	45.406219	1964 - 1965	1964.5	may_aw_1967_j24_1531.pdf	Barneche et al 2018
Gadidae	Gadiformes	Gadus morhua	8243.033227	2771700	Number of eggs large enough to be released	9.017123665	14.83497141	Off the eastern coast of Canada, between 42 and 54 degrees North	45.406219	-51.020816	45.406219	1964 - 1965	1964.5	may_aw_1967_j24_1531.pdf	Barneche et al 2018
Gadidae	Gadiformes	Gadus morhua	8589.276466	2776300	Number of eggs large enough to be released	9.058269782	14.83662966	Off the eastern coast of Canada, between 42 and 54 degrees North	45.406219	-51.020816	45.406219	1964 - 1965	1964.5	may_aw_1967_j24_1531.pdf	Barneche et al 2018
Gadidae	Gadiformes	Gadus morhua	7751.514481	2783500	Number of eggs large enough to be released	8.95564352	14.83921969	Off the eastern coast of Canada, between 42 and 54 degrees North	45.406219	-51.020816	45.406219	1964 - 1965	1964.5	may_aw_1967_j24_1531.pdf	Barneche et al 2018
Gadidae	Gadiformes	Gadus morhua	6532.130149	2804700	Number of eggs large enough to be released	8.784488379	14.84680714	Off the eastern coast of Canada, between 42 and 54 degrees North	45.406219	-51.020816	45.406219	1964 - 1965	1964.5	may_aw_1967_j24_1531.pdf	Barneche et al 2018
Gadidae	Gadiformes	Gadus morhua	7513.860276	2906200	Number of eggs large enough to be released	8.924504631	14.88235694	Off the eastern coast of Canada, between 42 and 54 degrees North	45.406219	-51.020816	45.406219	1964 - 1965	1964.5	may_aw_1967_j24_1531.pdf	Barneche et al 2018
Gadidae	Gadiformes	Gadus morhua	4865.173204	2934800	Number of eggs large enough to be released	8.489857596	14.89214987	Off the eastern coast of Canada, between 42 and 54 degrees North	45.406219	-51.020816	45.406219	1964 - 1965	1964.5	may_aw_1967_j24_1531.pdf	Barneche et al 2018
Gadidae	Gadiformes	Gadus morhua	11304.80658	3004700	Number of eggs large enough to be released	9.332983275	14.91568829	Off the eastern coast of Canada, between 42 and 54 degrees North	45.406219	-51.020816	45.406219	1964 - 1965	1964.5	may_aw_1967_j24_1531.pdf	Barneche et al 2018
Gadidae	Gadiformes	Gadus morhua	8294.778223	3005500	Number of eggs large enough to be released	9.023381466	14.9159545	Off the eastern coast of Canada, between 42 and 54 degrees North	45.406219	-51.020816	45.406219	1964 - 1965	1964.5	may_aw_1967_j24_1531.pdf	Barneche et al 2018
Gadidae	Gadiformes	Gadus morhua	11644.15053	3037100	Number of eggs large enough to be released	9.362559232	14.92641367	Off the eastern coast of Canada, between 42 and 54 degrees North	45.406219	-51.020816	45.406219	1964 - 1965	1964.5	may_aw_1967_j24_1531.pdf	Barneche et al 2018
Gadidae	Gadiformes	Gadus morhua	9160.633628	3081700	Number of eggs large enough to be released	9.122670629	14.94099195	Off the eastern coast of Canada, between 42 and 54 degrees North	45.406219	-51.020816	45.406219	1964 - 1965	1964.5	may_aw_1967_j24_1531.pdf	Barneche et al 2018
Gadidae	Gadiformes	Gadus morhua	12688.86488	3124800	Number of eggs large enough to be released	9.448480107	14.95488084	Off the eastern coast of Canada, between 42 and 54 degrees North	45.406219	-51.020816	45.406219	1964 - 1965	1964.5	may_aw_1967_j24_1531.pdf	Barneche et al 2018
Gadidae	Gadiformes	Gadus morhua	9400.493471	3190400	Number of eggs large enough to be released	9.148517464	14.97565686	Off the eastern coast of Canada, between 42 and 54 degrees North	45.406219	-51.020816	45.406219	1964 - 1965	1964.5	may_aw_1967_j24_1531.pdf	Barneche et al 2018
Gadidae	Gadiformes	Gadus morhua	6990.574127	3205000	Number of eggs large enough to be released	8.852317967	14.98022265	Off the eastern coast of Canada, between 42 and 54 degrees North	45.406219	-51.020816	45.406219	1964 - 1965	1964.5	may_aw_1967_j24_1531.pdf	Barneche et al 2018
Gadidae	Gadiformes	Gadus morhua	9677.661892	3211200	Number of eggs large enough to be released	9.177575611	14.98215526	Off the eastern coast of Canada, between 42 and 54 degrees North	45.406219	-51.020816	45.406219	1964 - 1965	1964.5	may_aw_1967_j24_1531.pdf	Barneche et al 2018
Gadidae	Gadiformes	Gadus morhua	7505.990534	3234900	Number of eggs large enough to be released	8.923456719	14.98950857	Off the eastern coast of Canada, between 42 and 54 degrees North	45.406219	-51.020816	45.406219	1964 - 1965	1964.5	may_aw_1967_j24_1531.pdf	Barneche et al 2018
Gadidae	Gadiformes	Gadus morhua	10306.50179	3236500	Number of eggs large enough to be released	9.240530217	14.99000306	Off the eastern coast of Canada, between 42 and 54 degrees North	45.406219	-51.020816	45.406219	1964 - 1965	1964.5	may_aw_1967_j24_1531.pdf	Barneche et al 2018
Gadidae	Gadiformes	Gadus morhua	12304.32983	3259100	Number of eggs large enough to be released	9.417706498	14.99696164	Off the eastern coast of Canada, between 42 and 54 degrees North	45.406219	-51.020816	45.406219	1964 - 1965	1964.5	may_aw_1967_j24_1531.pdf	Barneche et al 2018
Gadidae	Gadiformes	Gadus morhua	8226.823365	3461600	Number of eggs large enough to be released	9.015155237	15.05724147	Off the eastern coast of Canada, between 42 and 54 degrees North	45.406219	-51.020816	45.406219	1964 - 1965	1964.5	may_aw_1967_j24_1531.pdf	Barneche et al 2018
Gadidae	Gadiformes	Gadus morhua	5841.012464	3485500	Number of eggs large enough to be released	8.672659428	15.06412206	Off the eastern coast of Canada, between 42 and 54 degrees North	45.406219	-51.020816	45.406219	1964 - 1965	1964.5	may_aw_1967_j24_1531.pdf	Barneche et al 2018
Gadidae	Gadiformes	Gadus morhua	8822.649454	3507700	Number of eggs large enough to be released	9.085077496	15.07047111	Off the eastern coast of Canada, between 42 and 54 degrees North	45.406219	-51.020816	45.406219	1964 - 1965	1964.5	may_aw_1967_j24_1531.pdf	Barneche et al 2018
Gadidae	Gadiformes	Gadus morhua	9426.515509	3847700	Number of eggs large enough to be released	9.151281796	15.16298613	Off the eastern coast of Canada, between 42 and 54 degrees North	45.406219	-51.020816	45.406219	1964 - 1965	1964.5	may_aw_1967_j24_1531.pdf	Barneche et al 2018
Gadidae	Gadiformes	Gadus morhua	8289.621017	3910600	Number of eggs large enough to be released	9.022759531	15.17920137	Off the eastern coast of Canada, between 42 and 54 degrees North	45.406219	-51.020816	45.406219	1964 - 1965	1964.5	may_aw_1967_j24_1531.pdf	Barneche et al 2018
Gadidae	Gadiformes	Gadus morhua	7230.578135	3938600	Number of eggs large enough to be released	8.886074275	15.18633589	Off the eastern coast of Canada, between 42 and 54 degrees North	45.406219	-51.020816	45.406219	1964 - 1965	1964.5	may_aw_1967_j24_1531.pdf	Barneche et al 2018
Gadidae	Gadiformes	Gadus morhua	15859.74404	4038500	Number of eggs large enough to be released	9.671539356	15.21138389	Off the eastern coast of Canada, between 42 and 54 degrees North	45.406219	-51.020816	45.406219	1964 - 1965	1964.5	may_aw_1967_j24_1531.pdf	Barneche et al 2018
Gadidae	Gadiformes	Gadus morhua	11625.72623	4076400	Number of eggs large enough to be released	9.3609757	15.2207248	Off the eastern coast of Canada, between 42 and 54 degrees North	45.406219	-51.020816	45.406219	1964 - 1965	1964.5	may_aw_1967_j24_1531.pdf	Barneche et al 2018
Gadidae	Gadiformes	Gadus morhua	11251.01901	4229300	Number of eggs large enough to be released	9.328213982	15.25754705	Off the eastern coast of Canada, between 42 and 54 degrees North	45.406219	-51.020816	45.406219	1964 - 1965	1964.5	may_aw_1967_j24_1531.pdf	Barneche et al 2018
Gadidae	Gadiformes	Gadus morhua	11986.82577	4439800	Number of eggs large enough to be released	9.391563473	15.30611989	Off the eastern coast of Canada, between 42 and 54 degrees North	45.406219	-51.020816	45.406219	1964 - 1965	1964.5	may_aw_1967_j24_1531.pdf	Barneche et al 2018
Gadidae	Gadiformes	Gadus morhua	13778.65098	4738000	Number of eggs large enough to be released	9.530875643	15.37112566	Off the eastern coast of Canada, between 42 and 54 degrees North	45.406219	-51.020816	45.406219	1964 - 1965	1964.5	may_aw_1967_j24_1531.pdf	Barneche et al 2018
Gadidae	Gadiformes	Gadus morhua	10339.54623	4780400	Number of eggs large enough to be released	9.243731262	15.38003478	Off the eastern coast of Canada, between 42 and 54 degrees North	45.406219	-51.020816	45.406219	1964 - 1965	1964.5	may_aw_1967_j24_1531.pdf	Barneche et al 2018
Gadidae	Gadiformes	Gadus morhua	10039.14956	4877700	Number of eggs large enough to be released	9.214247684	15.40018436	Off the eastern coast of Canada, between 42 and 54 degrees North	45.406219	-51.020816	45.406219	1964 - 1965	1964.5	may_aw_1967_j24_1531.pdf	Barneche et al 2018
Gadidae	Gadiformes	Gadus morhua	12278.48236	5168900	Number of eggs large enough to be released	9.415603608	15.45817046	Off the eastern coast of Canada, between 42 and 54 degrees North	45.406219	-51.020816	45.406219	1964 - 1965	1964.5	may_aw_1967_j24_1531.pdf	Barneche et al 2018
Gadidae	Gadiformes	Gadus morhua	11297.11204	5507000	Number of eggs large enough to be released	9.3323024	15.52153057	Off the eastern coast of Canada, between 42 and 54 degrees North	45.406219	-51.020816	45.406219	1964 - 1965	1964.5	may_aw_1967_j24_1531.pdf	Barneche et al 2018
Gadidae	Gadiformes	Gadus morhua	13815.7841	5849100	Number of eggs large enough to be released	9.533566993	15.58179836	Off the eastern coast of Canada, between 42 and 54 degrees North	45.406219	-51.020816	45.406219	1964 - 1965	1964.5	may_aw_1967_j24_1531.pdf	Barneche et al 2018
Gadidae	Gadiformes	Gadus morhua	12752.28085	6252100	Number of eggs large enough to be released	9.453465425	15.64842797	Off the eastern coast of Canada, between 42 and 54 degrees North	45.406219	-51.020816	45.406219	1964 - 1965	1964.5	may_aw_1967_j24_1531.pdf	Barneche et al 2018
Gadidae	Gadiformes	Gadus morhua	12741.0316	6576200	Number of eggs large enough to be released	9.452582899	15.69896763	Off the eastern coast of Canada, between 42 and 54 degrees North	45.406219	-51.020816	45.406219	1964 - 1965	1964.5	may_aw_1967_j24_1531.pdf	Barneche et al 2018
Gadidae	Gadiformes	Gadus morhua	12741.39438	6631700	Number of eggs large enough to be released	9.452611372	15.70737174	Off the eastern coast of Canada, between 42 and 54 degrees North	45.406219	-51.020816	45.406219	1964 - 1965	1964.5	may_aw_1967_j24_1531.pdf	Barneche et al 2018
Gadidae	Gadiformes	Gadus morhua	14225.59224	6802700	Number of eggs large enough to be released	9.562797892	15.73283015	Off the eastern coast of Canada, between 42 and 54 degrees North	45.406219	-51.020816	45.406219	1964 - 1965	1964.5	may_aw_1967_j24_1531.pdf	Barneche et al 2018
Gadidae	Gadiformes	Gadus morhua	15823.18195	7084800	Number of eggs large enough to be released	9.669231356	15.7734622	Off the eastern coast of Canada, between 42 and 54 degrees North	45.406219	-51.020816	45.406219	1964 - 1965	1964.5	may_aw_1967_j24_1531.pdf	Barneche et al 2018
Gadidae	Gadiformes	Gadus morhua	20460.84967	7130300	Number of eggs large enough to be released	9.926268567	15.77986387	Off the eastern coast of Canada, between 42 and 54 degrees North	45.406219	-51.020816	45.406219	1964 - 1965	1964.5	may_aw_1967_j24_1531.pdf	Barneche et al 2018
Gadidae	Gadiformes	Gadus morhua	12005.63452	7136500	Number of eggs large enough to be released	9.393131362	15.78073302	Off the eastern coast of Canada, between 42 and 54 degrees North	45.406219	-51.020816	45.406219	1964 - 1965	1964.5	may_aw_1967_j24_1531.pdf	Barneche et al 2018
Gadidae	Gadiformes	Gadus morhua	10034.20897	7729600	Number of eggs large enough to be released	9.213755431	15.86056767	Off the eastern coast of Canada, between 42 and 54 degrees North	45.406219	-51.020816	45.406219	1964 - 1965	1964.5	may_aw_1967_j24_1531.pdf	Barneche et al 2018
Gadidae	Gadiformes	Gadus morhua	15007.60508	8492400	Number of eggs large enough to be released	9.616312357	15.9546822	Off the eastern coast of Canada, between 42 and 54 degrees North	45.406219	-51.020816	45.406219	1964 - 1965	1964.5	may_aw_1967_j24_1531.pdf	Barneche et al 2018
Gadidae	Gadiformes	Gadus morhua	18128.6005	9116800	Number of eggs large enough to be released	9.805246108	16.02562942	Off the eastern coast of Canada, between 42 and 54 degrees North	45.406219	-51.020816	45.406219	1964 - 1965	1964.5	may_aw_1967_j24_1531.pdf	Barneche et al 2018
Gadidae	Gadiformes	Gadus morhua	21029.06451	11458800	Number of eggs large enough to be released	9.953660784	16.25426855	Off the eastern coast of Canada, between 42 and 54 degrees North	45.406219	-51.020816	45.406219	1964 - 1965	1964.5	may_aw_1967_j24_1531.pdf	Barneche et al 2018
Sciaenidae	Perciformes	Genyonemus lineatus	48.06693296	1038	Batch fecundity	3.872594476	6.945051064	Between Palos Verdes and Huntington beach, CA, USA	33.703018	-118.187303	33.703018	1978 October - 1981 February	1979.5	love_ms_1984_f82_179.pdf	Barneche et al 2018
Sciaenidae	Perciformes	Genyonemus lineatus	56.15326936	1223	Batch fecundity	4.028084905	7.109062136	Between Palos Verdes and Huntington beach, CA, USA	33.703018	-118.187303	33.703018	1978 October - 1981 February	1979.5	love_ms_1984_f82_179.pdf	Barneche et al 2018
Sciaenidae	Perciformes	Genyonemus lineatus	50.30516078	1297	Batch fecundity	3.918107672	7.167809184	Between Palos Verdes and Huntington beach, CA, USA	33.703018	-118.187303	33.703018	1978 October - 1981 February	1979.5	love_ms_1984_f82_179.pdf	Barneche et al 2018
Sciaenidae	Perciformes	Genyonemus lineatus	52.00400875	1631	Batch fecundity	3.951320807	7.396948603	Between Palos Verdes and Huntington beach, CA, USA	33.703018	-118.187303	33.703018	1978 October - 1981 February	1979.5	love_ms_1984_f82_179.pdf	Barneche et al 2018
Sciaenidae	Perciformes	Genyonemus lineatus	43.88415694	1816	Batch fecundity	3.781553365	7.504391559	Between Palos Verdes and Huntington beach, CA, USA	33.703018	-118.187303	33.703018	1978 October - 1981 February	1979.5	love_ms_1984_f82_179.pdf	Barneche et al 2018
Sciaenidae	Perciformes	Genyonemus lineatus	52.71464874	2892	Batch fecundity	3.964893382	7.969703583	Between Palos Verdes and Huntington beach, CA, USA	33.703018	-118.187303	33.703018	1978 October - 1981 February	1979.5	love_ms_1984_f82_179.pdf	Barneche et al 2018
Sciaenidae	Perciformes	Genyonemus lineatus	77.73871173	2966	Batch fecundity	4.353353354	7.994969523	Between Palos Verdes and Huntington beach, CA, USA	33.703018	-118.187303	33.703018	1978 October - 1981 February	1979.5	love_ms_1984_f82_179.pdf	Barneche et al 2018
Sciaenidae	Perciformes	Genyonemus lineatus	62.55841819	4745	Batch fecundity	4.136100811	8.464846711	Between Palos Verdes and Huntington beach, CA, USA	33.703018	-118.187303	33.703018	1978 October - 1981 February	1979.5	love_ms_1984_f82_179.pdf	Barneche et al 2018
Sciaenidae	Perciformes	Genyonemus lineatus	77.87136573	4782	Batch fecundity	4.355058308	8.472614148	Between Palos Verdes and Huntington beach, CA, USA	33.703018	-118.187303	33.703018	1978 October - 1981 February	1979.5	love_ms_1984_f82_179.pdf	Barneche et al 2018
Sciaenidae	Perciformes	Genyonemus lineatus	115.2001221	4856	Batch fecundity	4.746670808	8.487970333	Between Palos Verdes and Huntington beach, CA, USA	33.703018	-118.187303	33.703018	1978 October - 1981 February	1979.5	love_ms_1984_f82_179.pdf	Barneche et al 2018
Sciaenidae	Perciformes	Genyonemus lineatus	138.0181069	4856	Batch fecundity	4.927384886	8.487970333	Between Palos Verdes and Huntington beach, CA, USA	33.703018	-118.187303	33.703018	1978 October - 1981 February	1979.5	love_ms_1984_f82_179.pdf	Barneche et al 2018
Sciaenidae	Perciformes	Genyonemus lineatus	106.9360173	5227	Batch fecundity	4.672230686	8.561592779	Between Palos Verdes and Huntington beach, CA, USA	33.703018	-118.187303	33.703018	1978 October - 1981 February	1979.5	love_ms_1984_f82_179.pdf	Barneche et al 2018
Sciaenidae	Perciformes	Genyonemus lineatus	110.5950697	5931	Batch fecundity	4.70587551	8.687948112	Between Palos Verdes and Huntington beach, CA, USA	33.703018	-118.187303	33.703018	1978 October - 1981 February	1979.5	love_ms_1984_f82_179.pdf	Barneche et al 2018
Sciaenidae	Perciformes	Genyonemus lineatus	161.7424273	6339	Batch fecundity	5.086005115	8.754476306	Between Palos Verdes and Huntington beach, CA, USA	33.703018	-118.187303	33.703018	1978 October - 1981 February	1979.5	love_ms_1984_f82_179.pdf	Barneche et al 2018
Sciaenidae	Perciformes	Genyonemus lineatus	113.9940238	6747	Batch fecundity	4.736146024	8.816853241	Between Palos Verdes and Huntington beach, CA, USA	33.703018	-118.187303	33.703018	1978 October - 1981 February	1979.5	love_ms_1984_f82_179.pdf	Barneche et al 2018
Sciaenidae	Perciformes	Genyonemus lineatus	85.26396231	6858	Batch fecundity	4.445751884	8.833171133	Between Palos Verdes and Huntington beach, CA, USA	33.703018	-118.187303	33.703018	1978 October - 1981 February	1979.5	love_ms_1984_f82_179.pdf	Barneche et al 2018
Sciaenidae	Perciformes	Genyonemus lineatus	106.7716679	7192	Batch fecundity	4.670692609	8.880724576	Between Palos Verdes and Huntington beach, CA, USA	33.703018	-118.187303	33.703018	1978 October - 1981 February	1979.5	love_ms_1984_f82_179.pdf	Barneche et al 2018
Sciaenidae	Perciformes	Genyonemus lineatus	140.7714407	7229	Batch fecundity	4.947137587	8.885855993	Between Palos Verdes and Huntington beach, CA, USA	33.703018	-118.187303	33.703018	1978 October - 1981 February	1979.5	love_ms_1984_f82_179.pdf	Barneche et al 2018
Sciaenidae	Perciformes	Genyonemus lineatus	160.0091761	7488	Batch fecundity	5.075231164	8.921057018	Between Palos Verdes and Huntington beach, CA, USA	33.703018	-118.187303	33.703018	1978 October - 1981 February	1979.5	love_ms_1984_f82_179.pdf	Barneche et al 2018
Sciaenidae	Perciformes	Genyonemus lineatus	82.47310591	7563	Batch fecundity	4.412472251	8.931023216	Between Palos Verdes and Huntington beach, CA, USA	33.703018	-118.187303	33.703018	1978 October - 1981 February	1979.5	love_ms_1984_f82_179.pdf	Barneche et al 2018
Sciaenidae	Perciformes	Genyonemus lineatus	148.8420558	9602	Batch fecundity	5.002885716	9.169726689	Between Palos Verdes and Huntington beach, CA, USA	33.703018	-118.187303	33.703018	1978 October - 1981 February	1979.5	love_ms_1984_f82_179.pdf	Barneche et al 2018
Sciaenidae	Perciformes	Genyonemus lineatus	132.0513225	9713	Batch fecundity	4.883190654	9.181220473	Between Palos Verdes and Huntington beach, CA, USA	33.703018	-118.187303	33.703018	1978 October - 1981 February	1979.5	love_ms_1984_f82_179.pdf	Barneche et al 2018
Sciaenidae	Perciformes	Genyonemus lineatus	140.3758568	10232	Batch fecundity	4.944323517	9.233275343	Between Palos Verdes and Huntington beach, CA, USA	33.703018	-118.187303	33.703018	1978 October - 1981 February	1979.5	love_ms_1984_f82_179.pdf	Barneche et al 2018
Sciaenidae	Perciformes	Genyonemus lineatus	112.2858615	12641	Batch fecundity	4.721047954	9.444700778	Between Palos Verdes and Huntington beach, CA, USA	33.703018	-118.187303	33.703018	1978 October - 1981 February	1979.5	love_ms_1984_f82_179.pdf	Barneche et al 2018
Sciaenidae	Perciformes	Genyonemus lineatus	134.9162418	13828	Batch fecundity	4.904654155	9.534450801	Between Palos Verdes and Huntington beach, CA, USA	33.703018	-118.187303	33.703018	1978 October - 1981 February	1979.5	love_ms_1984_f82_179.pdf	Barneche et al 2018
Sciaenidae	Perciformes	Genyonemus lineatus	150.700013	14198	Batch fecundity	5.015291192	9.560856389	Between Palos Verdes and Huntington beach, CA, USA	33.703018	-118.187303	33.703018	1978 October - 1981 February	1979.5	love_ms_1984_f82_179.pdf	Barneche et al 2018
Sciaenidae	Perciformes	Genyonemus lineatus	154.8847549	14458	Batch fecundity	5.042681324	9.579003174	Between Palos Verdes and Huntington beach, CA, USA	33.703018	-118.187303	33.703018	1978 October - 1981 February	1979.5	love_ms_1984_f82_179.pdf	Barneche et al 2018
Sciaenidae	Perciformes	Genyonemus lineatus	190.9818408	15978	Batch fecundity	5.252178349	9.678968055	Between Palos Verdes and Huntington beach, CA, USA	33.703018	-118.187303	33.703018	1978 October - 1981 February	1979.5	love_ms_1984_f82_179.pdf	Barneche et al 2018
Sciaenidae	Perciformes	Genyonemus lineatus	112.4558945	17164	Batch fecundity	4.722561096	9.750569446	Between Palos Verdes and Huntington beach, CA, USA	33.703018	-118.187303	33.703018	1978 October - 1981 February	1979.5	love_ms_1984_f82_179.pdf	Barneche et al 2018
Sciaenidae	Perciformes	Genyonemus lineatus	188.3185232	17201	Batch fecundity	5.238134802	9.752722801	Between Palos Verdes and Huntington beach, CA, USA	33.703018	-118.187303	33.703018	1978 October - 1981 February	1979.5	love_ms_1984_f82_179.pdf	Barneche et al 2018
Sciaenidae	Perciformes	Genyonemus lineatus	161.09098	17646	Batch fecundity	5.081969299	9.778264408	Between Palos Verdes and Huntington beach, CA, USA	33.703018	-118.187303	33.703018	1978 October - 1981 February	1979.5	love_ms_1984_f82_179.pdf	Barneche et al 2018
Sciaenidae	Perciformes	Genyonemus lineatus	154.2521035	18054	Batch fecundity	5.0385883	9.801122546	Between Palos Verdes and Huntington beach, CA, USA	33.703018	-118.187303	33.703018	1978 October - 1981 February	1979.5	love_ms_1984_f82_179.pdf	Barneche et al 2018
Sciaenidae	Perciformes	Genyonemus lineatus	158.5029084	18239	Batch fecundity	5.065772943	9.811317438	Between Palos Verdes and Huntington beach, CA, USA	33.703018	-118.187303	33.703018	1978 October - 1981 February	1979.5	love_ms_1984_f82_179.pdf	Barneche et al 2018
Sciaenidae	Perciformes	Genyonemus lineatus	164.3660092	19388	Batch fecundity	5.102095705	9.872409597	Between Palos Verdes and Huntington beach, CA, USA	33.703018	-118.187303	33.703018	1978 October - 1981 February	1979.5	love_ms_1984_f82_179.pdf	Barneche et al 2018
Sciaenidae	Perciformes	Genyonemus lineatus	171.7287561	20871	Batch fecundity	5.145916233	9.946115915	Between Palos Verdes and Huntington beach, CA, USA	33.703018	-118.187303	33.703018	1978 October - 1981 February	1979.5	love_ms_1984_f82_179.pdf	Barneche et al 2018
Sciaenidae	Perciformes	Genyonemus lineatus	144.3656313	23132	Batch fecundity	4.972349188	10.04897222	Between Palos Verdes and Huntington beach, CA, USA	33.703018	-118.187303	33.703018	1978 October - 1981 February	1979.5	love_ms_1984_f82_179.pdf	Barneche et al 2018
Sciaenidae	Perciformes	Genyonemus lineatus	171.2763128	23207	Batch fecundity	5.143278117	10.05220924	Between Palos Verdes and Huntington beach, CA, USA	33.703018	-118.187303	33.703018	1978 October - 1981 February	1979.5	love_ms_1984_f82_179.pdf	Barneche et al 2018
Sciaenidae	Perciformes	Genyonemus lineatus	125.7101777	24875	Batch fecundity	4.83397908	10.12161856	Between Palos Verdes and Huntington beach, CA, USA	33.703018	-118.187303	33.703018	1978 October - 1981 February	1979.5	love_ms_1984_f82_179.pdf	Barneche et al 2018
Sciaenidae	Perciformes	Genyonemus lineatus	181.6525769	30658	Batch fecundity	5.202095945	10.33064892	Between Palos Verdes and Huntington beach, CA, USA	33.703018	-118.187303	33.703018	1978 October - 1981 February	1979.5	love_ms_1984_f82_179.pdf	Barneche et al 2018
Sciaenidae	Perciformes	Genyonemus lineatus	142.5608868	30955	Batch fecundity	4.959769184	10.34028982	Between Palos Verdes and Huntington beach, CA, USA	33.703018	-118.187303	33.703018	1978 October - 1981 February	1979.5	love_ms_1984_f82_179.pdf	Barneche et al 2018
Sciaenidae	Perciformes	Genyonemus lineatus	177.221191	35588	Batch fecundity	5.177398619	10.47976378	Between Palos Verdes and Huntington beach, CA, USA	33.703018	-118.187303	33.703018	1978 October - 1981 February	1979.5	love_ms_1984_f82_179.pdf	Barneche et al 2018
Sciaenidae	Perciformes	Genyonemus lineatus	241.3719757	35626	Batch fecundity	5.486339211	10.48083099	Between Palos Verdes and Huntington beach, CA, USA	33.703018	-118.187303	33.703018	1978 October - 1981 February	1979.5	love_ms_1984_f82_179.pdf	Barneche et al 2018
Sciaenidae	Perciformes	Genyonemus lineatus	193.6704793	36515	Batch fecundity	5.266158155	10.50547841	Between Palos Verdes and Huntington beach, CA, USA	33.703018	-118.187303	33.703018	1978 October - 1981 February	1979.5	love_ms_1984_f82_179.pdf	Barneche et al 2018
Sciaenidae	Perciformes	Genyonemus lineatus	185.6804021	36701	Batch fecundity	5.224026928	10.51055928	Between Palos Verdes and Huntington beach, CA, USA	33.703018	-118.187303	33.703018	1978 October - 1981 February	1979.5	love_ms_1984_f82_179.pdf	Barneche et al 2018
Trachichthyidae	Beryciformes	Hoplostethus atlanticus	643.7029694	12893	Number of yolky eggs	6.467237392	9.464439807	NSW, Australia	-33.931975	151.827513	33.931975	1988 May - 1989 May	1988.5	koslow_ja_1995_j47_1063.pdf	Barneche et al 2018
Trachichthyidae	Beryciformes	Hoplostethus atlanticus	644.8353865	13783	Number of yolky eggs	6.468995069	9.531191228	NSW, Australia	-33.931975	151.827513	33.931975	1988 May - 1989 May	1988.5	koslow_ja_1995_j47_1063.pdf	Barneche et al 2018
Trachichthyidae	Beryciformes	Hoplostethus atlanticus	799.7006564	14132	Number of yolky eggs	6.684237478	9.556197008	NSW, Australia	-33.931975	151.827513	33.931975	1988 May - 1989 May	1988.5	koslow_ja_1995_j47_1063.pdf	Barneche et al 2018
Trachichthyidae	Beryciformes	Hoplostethus atlanticus	576.6754566	15090	Number of yolky eggs	6.357279641	9.621787552	NSW, Australia	-33.931975	151.827513	33.931975	1988 May - 1989 May	1988.5	koslow_ja_1995_j47_1063.pdf	Barneche et al 2018
Trachichthyidae	Beryciformes	Hoplostethus atlanticus	880.2633768	16823	Number of yolky eggs	6.780221155	9.730502277	NSW, Australia	-33.931975	151.827513	33.931975	1988 May - 1989 May	1988.5	koslow_ja_1995_j47_1063.pdf	Barneche et al 2018
Trachichthyidae	Beryciformes	Hoplostethus atlanticus	1167.785797	17641	Number of yolky eggs	7.062864754	9.777981017	NSW, Australia	-33.931975	151.827513	33.931975	1988 May - 1989 May	1988.5	koslow_ja_1995_j47_1063.pdf	Barneche et al 2018
Trachichthyidae	Beryciformes	Hoplostethus atlanticus	645.9691482	18524	Number of yolky eggs	6.470751744	9.826822468	NSW, Australia	-33.931975	151.827513	33.931975	1988 May - 1989 May	1988.5	koslow_ja_1995_j47_1063.pdf	Barneche et al 2018
Trachichthyidae	Beryciformes	Hoplostethus atlanticus	970.5153472	19367	Number of yolky eggs	6.877827216	9.871325866	NSW, Australia	-33.931975	151.827513	33.931975	1988 May - 1989 May	1988.5	koslow_ja_1995_j47_1063.pdf	Barneche et al 2018
Trachichthyidae	Beryciformes	Hoplostethus atlanticus	1394.184076	19619	Number of yolky eggs	7.240064631	9.884253763	NSW, Australia	-33.931975	151.827513	33.931975	1988 May - 1989 May	1988.5	koslow_ja_1995_j47_1063.pdf	Barneche et al 2018
Trachichthyidae	Beryciformes	Hoplostethus atlanticus	645.9691482	19709	Number of yolky eggs	6.470751744	9.888830663	NSW, Australia	-33.931975	151.827513	33.931975	1988 May - 1989 May	1988.5	koslow_ja_1995_j47_1063.pdf	Barneche et al 2018
Trachichthyidae	Beryciformes	Hoplostethus atlanticus	718.2371952	20772	Number of yolky eggs	6.57679987	9.941361205	NSW, Australia	-33.931975	151.827513	33.931975	1988 May - 1989 May	1988.5	koslow_ja_1995_j47_1063.pdf	Barneche et al 2018
Trachichthyidae	Beryciformes	Hoplostethus atlanticus	883.0626114	22009	Number of yolky eggs	6.783396106	9.99920674	NSW, Australia	-33.931975	151.827513	33.931975	1988 May - 1989 May	1988.5	koslow_ja_1995_j47_1063.pdf	Barneche et al 2018
Trachichthyidae	Beryciformes	Hoplostethus atlanticus	970.5153472	22182	Number of yolky eggs	6.877827216	10.00703643	NSW, Australia	-33.931975	151.827513	33.931975	1988 May - 1989 May	1988.5	koslow_ja_1995_j47_1063.pdf	Barneche et al 2018
Trachichthyidae	Beryciformes	Hoplostethus atlanticus	718.2371952	22697	Number of yolky eggs	6.57679987	10.02998804	NSW, Australia	-33.931975	151.827513	33.931975	1988 May - 1989 May	1988.5	koslow_ja_1995_j47_1063.pdf	Barneche et al 2018
Trachichthyidae	Beryciformes	Hoplostethus atlanticus	799.7006564	23465	Number of yolky eggs	6.684237478	10.06326523	NSW, Australia	-33.931975	151.827513	33.931975	1988 May - 1989 May	1988.5	koslow_ja_1995_j47_1063.pdf	Barneche et al 2018
Trachichthyidae	Beryciformes	Hoplostethus atlanticus	881.6622439	24675	Number of yolky eggs	6.781809039	10.11354586	NSW, Australia	-33.931975	151.827513	33.931975	1988 May - 1989 May	1988.5	koslow_ja_1995_j47_1063.pdf	Barneche et al 2018
Trachichthyidae	Beryciformes	Hoplostethus atlanticus	970.5153472	24997	Number of yolky eggs	6.877827216	10.1265111	NSW, Australia	-33.931975	151.827513	33.931975	1988 May - 1989 May	1988.5	koslow_ja_1995_j47_1063.pdf	Barneche et al 2018
Trachichthyidae	Beryciformes	Hoplostethus atlanticus	1276.701529	25074	Number of yolky eggs	7.1520351	10.12958673	NSW, Australia	-33.931975	151.827513	33.931975	1988 May - 1989 May	1988.5	koslow_ja_1995_j47_1063.pdf	Barneche et al 2018
Trachichthyidae	Beryciformes	Hoplostethus atlanticus	881.6622439	26749	Number of yolky eggs	6.781809039	10.19425237	NSW, Australia	-33.931975	151.827513	33.931975	1988 May - 1989 May	1988.5	koslow_ja_1995_j47_1063.pdf	Barneche et al 2018
Trachichthyidae	Beryciformes	Hoplostethus atlanticus	644.8353865	27264	Number of yolky eggs	6.468995069	10.21332243	NSW, Australia	-33.931975	151.827513	33.931975	1988 May - 1989 May	1988.5	koslow_ja_1995_j47_1063.pdf	Barneche et al 2018
Trachichthyidae	Beryciformes	Hoplostethus atlanticus	881.6622439	28823	Number of yolky eggs	6.781809039	10.26892896	NSW, Australia	-33.931975	151.827513	33.931975	1988 May - 1989 May	1988.5	koslow_ja_1995_j47_1063.pdf	Barneche et al 2018
Trachichthyidae	Beryciformes	Hoplostethus atlanticus	1169.47878	29049	Number of yolky eggs	7.064313441	10.27673934	NSW, Australia	-33.931975	151.827513	33.931975	1988 May - 1989 May	1988.5	koslow_ja_1995_j47_1063.pdf	Barneche et al 2018
Trachichthyidae	Beryciformes	Hoplostethus atlanticus	799.7006564	29687	Number of yolky eggs	6.684237478	10.29846452	NSW, Australia	-33.931975	151.827513	33.931975	1988 May - 1989 May	1988.5	koslow_ja_1995_j47_1063.pdf	Barneche et al 2018
Trachichthyidae	Beryciformes	Hoplostethus atlanticus	799.7006564	31169	Number of yolky eggs	6.684237478	10.34717929	NSW, Australia	-33.931975	151.827513	33.931975	1988 May - 1989 May	1988.5	koslow_ja_1995_j47_1063.pdf	Barneche et al 2018
Trachichthyidae	Beryciformes	Hoplostethus atlanticus	1394.184076	31323	Number of yolky eggs	7.240064631	10.35210793	NSW, Australia	-33.931975	151.827513	33.931975	1988 May - 1989 May	1988.5	koslow_ja_1995_j47_1063.pdf	Barneche et al 2018
Trachichthyidae	Beryciformes	Hoplostethus atlanticus	1510.815028	31940	Number of yolky eggs	7.320404538	10.37161442	NSW, Australia	-33.931975	151.827513	33.931975	1988 May - 1989 May	1988.5	koslow_ja_1995_j47_1063.pdf	Barneche et al 2018
Trachichthyidae	Beryciformes	Hoplostethus atlanticus	644.8353865	33635	Number of yolky eggs	6.468995069	10.42332247	NSW, Australia	-33.931975	151.827513	33.931975	1988 May - 1989 May	1988.5	koslow_ja_1995_j47_1063.pdf	Barneche et al 2018
Trachichthyidae	Beryciformes	Hoplostethus atlanticus	1071.60012	34357	Number of yolky eggs	6.97690825	10.44456106	NSW, Australia	-33.931975	151.827513	33.931975	1988 May - 1989 May	1988.5	koslow_ja_1995_j47_1063.pdf	Barneche et al 2018
Trachichthyidae	Beryciformes	Hoplostethus atlanticus	1071.60012	36283	Number of yolky eggs	6.97690825	10.49910459	NSW, Australia	-33.931975	151.827513	33.931975	1988 May - 1989 May	1988.5	koslow_ja_1995_j47_1063.pdf	Barneche et al 2018
Trachichthyidae	Beryciformes	Hoplostethus atlanticus	1070.004199	37913	Number of yolky eggs	6.975417852	10.54304934	NSW, Australia	-33.931975	151.827513	33.931975	1988 May - 1989 May	1988.5	koslow_ja_1995_j47_1063.pdf	Barneche et al 2018
Trachichthyidae	Beryciformes	Hoplostethus atlanticus	1070.004199	41616	Number of yolky eggs	6.975417852	10.63623999	NSW, Australia	-33.931975	151.827513	33.931975	1988 May - 1989 May	1988.5	koslow_ja_1995_j47_1063.pdf	Barneche et al 2018
Trachichthyidae	Beryciformes	Hoplostethus atlanticus	1169.47878	43123	Number of yolky eggs	7.064313441	10.67181178	NSW, Australia	-33.931975	151.827513	33.931975	1988 May - 1989 May	1988.5	koslow_ja_1995_j47_1063.pdf	Barneche et al 2018
Trachichthyidae	Beryciformes	Hoplostethus atlanticus	1070.004199	43394	Number of yolky eggs	6.975417852	10.67807646	NSW, Australia	-33.931975	151.827513	33.931975	1988 May - 1989 May	1988.5	koslow_ja_1995_j47_1063.pdf	Barneche et al 2018
Trachichthyidae	Beryciformes	Hoplostethus atlanticus	1783.418018	43549	Number of yolky eggs	7.486287037	10.68164202	NSW, Australia	-33.931975	151.827513	33.931975	1988 May - 1989 May	1988.5	koslow_ja_1995_j47_1063.pdf	Barneche et al 2018
Trachichthyidae	Beryciformes	Hoplostethus atlanticus	1171.067456	47568	Number of yolky eggs	7.065670967	10.76991555	NSW, Australia	-33.931975	151.827513	33.931975	1988 May - 1989 May	1988.5	koslow_ja_1995_j47_1063.pdf	Barneche et al 2018
Trachichthyidae	Beryciformes	Hoplostethus atlanticus	1398.002131	49990	Number of yolky eggs	7.242799447	10.81957826	NSW, Australia	-33.931975	151.827513	33.931975	1988 May - 1989 May	1988.5	koslow_ja_1995_j47_1063.pdf	Barneche et al 2018
Trachichthyidae	Beryciformes	Hoplostethus atlanticus	2079.927057	51008	Number of yolky eggs	7.640088103	10.83973776	NSW, Australia	-33.931975	151.827513	33.931975	1988 May - 1989 May	1988.5	koslow_ja_1995_j47_1063.pdf	Barneche et al 2018
Trachichthyidae	Beryciformes	Hoplostethus atlanticus	1276.701529	51297	Number of yolky eggs	7.1520351	10.84538755	NSW, Australia	-33.931975	151.827513	33.931975	1988 May - 1989 May	1988.5	koslow_ja_1995_j47_1063.pdf	Barneche et al 2018
Trachichthyidae	Beryciformes	Hoplostethus atlanticus	1512.703578	54755	Number of yolky eggs	7.321653778	10.91062397	NSW, Australia	-33.931975	151.827513	33.931975	1988 May - 1989 May	1988.5	koslow_ja_1995_j47_1063.pdf	Barneche et al 2018
Trachichthyidae	Beryciformes	Hoplostethus atlanticus	1923.080741	59574	Number of yolky eggs	7.561683732	10.99497452	NSW, Australia	-33.931975	151.827513	33.931975	1988 May - 1989 May	1988.5	koslow_ja_1995_j47_1063.pdf	Barneche et al 2018
Trachichthyidae	Beryciformes	Hoplostethus atlanticus	1169.47878	59864	Number of yolky eggs	7.064313441	10.9998306	NSW, Australia	-33.931975	151.827513	33.931975	1988 May - 1989 May	1988.5	koslow_ja_1995_j47_1063.pdf	Barneche et al 2018
Trachichthyidae	Beryciformes	Hoplostethus atlanticus	1212.127045	9850	Number of yolky eggs	7.100131984	9.195226734	SA, Australia	-38.01606	140.157475	38.01606	1988 May - 1989 June	1988.5	koslow_ja_1995_j47_1063.pdf	Barneche et al 2018
Trachichthyidae	Beryciformes	Hoplostethus atlanticus	1015.345123	10963	Number of yolky eggs	6.922983856	9.302281246	SA, Australia	-38.01606	140.157475	38.01606	1988 May - 1989 June	1988.5	koslow_ja_1995_j47_1063.pdf	Barneche et al 2018
Trachichthyidae	Beryciformes	Hoplostethus atlanticus	1166.09447	11471	Number of yolky eggs	7.061415384	9.34757739	SA, Australia	-38.01606	140.157475	38.01606	1988 May - 1989 June	1988.5	koslow_ja_1995_j47_1063.pdf	Barneche et al 2018
Trachichthyidae	Beryciformes	Hoplostethus atlanticus	1144.153212	16381	Number of yolky eggs	7.04242009	9.703877406	SA, Australia	-38.01606	140.157475	38.01606	1988 May - 1989 June	1988.5	koslow_ja_1995_j47_1063.pdf	Barneche et al 2018
Trachichthyidae	Beryciformes	Hoplostethus atlanticus	1266.060829	16427	Number of yolky eggs	7.14366565	9.706681602	SA, Australia	-38.01606	140.157475	38.01606	1988 May - 1989 June	1988.5	koslow_ja_1995_j47_1063.pdf	Barneche et al 2018
Trachichthyidae	Beryciformes	Hoplostethus atlanticus	986.2815475	17210	Number of yolky eggs	6.893941859	9.753245889	SA, Australia	-38.01606	140.157475	38.01606	1988 May - 1989 June	1988.5	koslow_ja_1995_j47_1063.pdf	Barneche et al 2018
Trachichthyidae	Beryciformes	Hoplostethus atlanticus	1545.56444	17268	Number of yolky eggs	7.343144456	9.756610357	SA, Australia	-38.01606	140.157475	38.01606	1988 May - 1989 June	1988.5	koslow_ja_1995_j47_1063.pdf	Barneche et al 2018
Trachichthyidae	Beryciformes	Hoplostethus atlanticus	1926.934509	20064	Number of yolky eggs	7.563685682	9.906682443	SA, Australia	-38.01606	140.157475	38.01606	1988 May - 1989 June	1988.5	koslow_ja_1995_j47_1063.pdf	Barneche et al 2018
Trachichthyidae	Beryciformes	Hoplostethus atlanticus	2030.201486	20092	Number of yolky eggs	7.615890321	9.908077005	SA, Australia	-38.01606	140.157475	38.01606	1988 May - 1989 June	1988.5	koslow_ja_1995_j47_1063.pdf	Barneche et al 2018
Trachichthyidae	Beryciformes	Hoplostethus atlanticus	1924.562343	21554	Number of yolky eggs	7.562453867	9.978316693	SA, Australia	-38.01606	140.157475	38.01606	1988 May - 1989 June	1988.5	koslow_ja_1995_j47_1063.pdf	Barneche et al 2018
Trachichthyidae	Beryciformes	Hoplostethus atlanticus	1155.456134	22347	Number of yolky eggs	7.052250466	10.01444736	SA, Australia	-38.01606	140.157475	38.01606	1988 May - 1989 June	1988.5	koslow_ja_1995_j47_1063.pdf	Barneche et al 2018
Trachichthyidae	Beryciformes	Hoplostethus atlanticus	2247.49454	22980	Number of yolky eggs	7.717571337	10.04237955	SA, Australia	-38.01606	140.157475	38.01606	1988 May - 1989 June	1988.5	koslow_ja_1995_j47_1063.pdf	Barneche et al 2018
Trachichthyidae	Beryciformes	Hoplostethus atlanticus	1630.017516	23703	Number of yolky eggs	7.39634604	10.0733569	SA, Australia	-38.01606	140.157475	38.01606	1988 May - 1989 June	1988.5	koslow_ja_1995_j47_1063.pdf	Barneche et al 2018
Trachichthyidae	Beryciformes	Hoplostethus atlanticus	1211.36802	24603	Number of yolky eggs	7.099505595	10.11062367	SA, Australia	-38.01606	140.157475	38.01606	1988 May - 1989 June	1988.5	koslow_ja_1995_j47_1063.pdf	Barneche et al 2018
Trachichthyidae	Beryciformes	Hoplostethus atlanticus	1577.867018	25475	Number of yolky eggs	7.363829225	10.14545286	SA, Australia	-38.01606	140.157475	38.01606	1988 May - 1989 June	1988.5	koslow_ja_1995_j47_1063.pdf	Barneche et al 2018
Trachichthyidae	Beryciformes	Hoplostethus atlanticus	1555.297694	26064	Number of yolky eggs	7.349422249	10.16831033	SA, Australia	-38.01606	140.157475	38.01606	1988 May - 1989 June	1988.5	koslow_ja_1995_j47_1063.pdf	Barneche et al 2018
Trachichthyidae	Beryciformes	Hoplostethus atlanticus	1615.226116	26232	Number of yolky eggs	7.387230236	10.17473532	SA, Australia	-38.01606	140.157475	38.01606	1988 May - 1989 June	1988.5	koslow_ja_1995_j47_1063.pdf	Barneche et al 2018
Trachichthyidae	Beryciformes	Hoplostethus atlanticus	1555.169357	27256	Number of yolky eggs	7.34933973	10.21302896	SA, Australia	-38.01606	140.157475	38.01606	1988 May - 1989 June	1988.5	koslow_ja_1995_j47_1063.pdf	Barneche et al 2018
Trachichthyidae	Beryciformes	Hoplostethus atlanticus	1542.754616	29637	Number of yolky eggs	7.341324809	10.29677886	SA, Australia	-38.01606	140.157475	38.01606	1988 May - 1989 June	1988.5	koslow_ja_1995_j47_1063.pdf	Barneche et al 2018
Trachichthyidae	Beryciformes	Hoplostethus atlanticus	2136.347081	30403	Number of yolky eggs	7.666852678	10.32229657	SA, Australia	-38.01606	140.157475	38.01606	1988 May - 1989 June	1988.5	koslow_ja_1995_j47_1063.pdf	Barneche et al 2018
Trachichthyidae	Beryciformes	Hoplostethus atlanticus	1788.208485	30755	Number of yolky eggs	7.488969551	10.33380786	SA, Australia	-38.01606	140.157475	38.01606	1988 May - 1989 June	1988.5	koslow_ja_1995_j47_1063.pdf	Barneche et al 2018
Trachichthyidae	Beryciformes	Hoplostethus atlanticus	2014.723415	30818	Number of yolky eggs	7.608237202	10.33585421	SA, Australia	-38.01606	140.157475	38.01606	1988 May - 1989 June	1988.5	koslow_ja_1995_j47_1063.pdf	Barneche et al 2018
Trachichthyidae	Beryciformes	Hoplostethus atlanticus	1397.405095	32718	Number of yolky eggs	7.242372292	10.39568066	SA, Australia	-38.01606	140.157475	38.01606	1988 May - 1989 June	1988.5	koslow_ja_1995_j47_1063.pdf	Barneche et al 2018
Trachichthyidae	Beryciformes	Hoplostethus atlanticus	1408.778254	32722	Number of yolky eggs	7.250478121	10.39580291	SA, Australia	-38.01606	140.157475	38.01606	1988 May - 1989 June	1988.5	koslow_ja_1995_j47_1063.pdf	Barneche et al 2018
Trachichthyidae	Beryciformes	Hoplostethus atlanticus	1788.067465	34332	Number of yolky eggs	7.488890687	10.44383314	SA, Australia	-38.01606	140.157475	38.01606	1988 May - 1989 June	1988.5	koslow_ja_1995_j47_1063.pdf	Barneche et al 2018
Trachichthyidae	Beryciformes	Hoplostethus atlanticus	1629.355243	34433	Number of yolky eggs	7.395939659	10.44677069	SA, Australia	-38.01606	140.157475	38.01606	1988 May - 1989 June	1988.5	koslow_ja_1995_j47_1063.pdf	Barneche et al 2018
Trachichthyidae	Beryciformes	Hoplostethus atlanticus	1397.166329	34954	Number of yolky eggs	7.242201414	10.46178819	SA, Australia	-38.01606	140.157475	38.01606	1988 May - 1989 June	1988.5	koslow_ja_1995_j47_1063.pdf	Barneche et al 2018
Trachichthyidae	Beryciformes	Hoplostethus atlanticus	1787.926453	35226	Number of yolky eggs	7.488811821	10.46953973	SA, Australia	-38.01606	140.157475	38.01606	1988 May - 1989 June	1988.5	koslow_ja_1995_j47_1063.pdf	Barneche et al 2018
Trachichthyidae	Beryciformes	Hoplostethus atlanticus	1202.17688	35330	Number of yolky eggs	7.091889259	10.47248774	SA, Australia	-38.01606	140.157475	38.01606	1988 May - 1989 June	1988.5	koslow_ja_1995_j47_1063.pdf	Barneche et al 2018
Trachichthyidae	Beryciformes	Hoplostethus atlanticus	1516.233134	36335	Number of yolky eggs	7.323984337	10.50053674	SA, Australia	-38.01606	140.157475	38.01606	1988 May - 1989 June	1988.5	koslow_ja_1995_j47_1063.pdf	Barneche et al 2018
Trachichthyidae	Beryciformes	Hoplostethus atlanticus	1540.330728	37982	Number of yolky eggs	7.339752431	10.54486764	SA, Australia	-38.01606	140.157475	38.01606	1988 May - 1989 June	1988.5	koslow_ja_1995_j47_1063.pdf	Barneche et al 2018
Trachichthyidae	Beryciformes	Hoplostethus atlanticus	1511.947967	39463	Number of yolky eggs	7.321154143	10.5831188	SA, Australia	-38.01606	140.157475	38.01606	1988 May - 1989 June	1988.5	koslow_ja_1995_j47_1063.pdf	Barneche et al 2018
Trachichthyidae	Beryciformes	Hoplostethus atlanticus	1985.065839	40795	Number of yolky eggs	7.593407361	10.6163148	SA, Australia	-38.01606	140.157475	38.01606	1988 May - 1989 June	1988.5	koslow_ja_1995_j47_1063.pdf	Barneche et al 2018
Trachichthyidae	Beryciformes	Hoplostethus atlanticus	1554.271197	41563	Number of yolky eggs	7.348762031	10.63496563	SA, Australia	-38.01606	140.157475	38.01606	1988 May - 1989 June	1988.5	koslow_ja_1995_j47_1063.pdf	Barneche et al 2018
Trachichthyidae	Beryciformes	Hoplostethus atlanticus	1275.354121	42213	Number of yolky eggs	7.150979161	10.65048351	SA, Australia	-38.01606	140.157475	38.01606	1988 May - 1989 June	1988.5	koslow_ja_1995_j47_1063.pdf	Barneche et al 2018
Trachichthyidae	Beryciformes	Hoplostethus atlanticus	1509.808454	42294	Number of yolky eggs	7.31973807	10.65240051	SA, Australia	-38.01606	140.157475	38.01606	1988 May - 1989 June	1988.5	koslow_ja_1995_j47_1063.pdf	Barneche et al 2018
Trachichthyidae	Beryciformes	Hoplostethus atlanticus	1944.191793	43020	Number of yolky eggs	7.572601639	10.6694204	SA, Australia	-38.01606	140.157475	38.01606	1988 May - 1989 June	1988.5	koslow_ja_1995_j47_1063.pdf	Barneche et al 2018
Trachichthyidae	Beryciformes	Hoplostethus atlanticus	1605.765384	43517	Number of yolky eggs	7.381355797	10.68090695	SA, Australia	-38.01606	140.157475	38.01606	1988 May - 1989 June	1988.5	koslow_ja_1995_j47_1063.pdf	Barneche et al 2018
Trachichthyidae	Beryciformes	Hoplostethus atlanticus	1525.841385	43640	Number of yolky eggs	7.330301265	10.68372944	SA, Australia	-38.01606	140.157475	38.01606	1988 May - 1989 June	1988.5	koslow_ja_1995_j47_1063.pdf	Barneche et al 2018
Trachichthyidae	Beryciformes	Hoplostethus atlanticus	1632.933677	43823	Number of yolky eggs	7.398133478	10.68791407	SA, Australia	-38.01606	140.157475	38.01606	1988 May - 1989 June	1988.5	koslow_ja_1995_j47_1063.pdf	Barneche et al 2018
Trachichthyidae	Beryciformes	Hoplostethus atlanticus	1273.446937	44895	Number of yolky eggs	7.149482626	10.71208171	SA, Australia	-38.01606	140.157475	38.01606	1988 May - 1989 June	1988.5	koslow_ja_1995_j47_1063.pdf	Barneche et al 2018
Trachichthyidae	Beryciformes	Hoplostethus atlanticus	1539.820764	45135	Number of yolky eggs	7.339421302	10.71741328	SA, Australia	-38.01606	140.157475	38.01606	1988 May - 1989 June	1988.5	koslow_ja_1995_j47_1063.pdf	Barneche et al 2018
Trachichthyidae	Beryciformes	Hoplostethus atlanticus	2094.799525	47084	Number of yolky eggs	7.647213136	10.75968852	SA, Australia	-38.01606	140.157475	38.01606	1988 May - 1989 June	1988.5	koslow_ja_1995_j47_1063.pdf	Barneche et al 2018
Trachichthyidae	Beryciformes	Hoplostethus atlanticus	1511.570257	47510	Number of yolky eggs	7.320904295	10.76869549	SA, Australia	-38.01606	140.157475	38.01606	1988 May - 1989 June	1988.5	koslow_ja_1995_j47_1063.pdf	Barneche et al 2018
Trachichthyidae	Beryciformes	Hoplostethus atlanticus	1590.862541	48430	Number of yolky eggs	7.372031627	10.78787474	SA, Australia	-38.01606	140.157475	38.01606	1988 May - 1989 June	1988.5	koslow_ja_1995_j47_1063.pdf	Barneche et al 2018
Trachichthyidae	Beryciformes	Hoplostethus atlanticus	2077.273213	48569	Number of yolky eggs	7.638811357	10.79074075	SA, Australia	-38.01606	140.157475	38.01606	1988 May - 1989 June	1988.5	koslow_ja_1995_j47_1063.pdf	Barneche et al 2018
Trachichthyidae	Beryciformes	Hoplostethus atlanticus	2042.672462	48858	Number of yolky eggs	7.62201426	10.79667341	SA, Australia	-38.01606	140.157475	38.01606	1988 May - 1989 June	1988.5	koslow_ja_1995_j47_1063.pdf	Barneche et al 2018
Trachichthyidae	Beryciformes	Hoplostethus atlanticus	1782.432822	50127	Number of yolky eggs	7.485734464	10.82231506	SA, Australia	-38.01606	140.157475	38.01606	1988 May - 1989 June	1988.5	koslow_ja_1995_j47_1063.pdf	Barneche et al 2018
Trachichthyidae	Beryciformes	Hoplostethus atlanticus	2079.614722	51700	Number of yolky eggs	7.639937926	10.85321306	SA, Australia	-38.01606	140.157475	38.01606	1988 May - 1989 June	1988.5	koslow_ja_1995_j47_1063.pdf	Barneche et al 2018
Trachichthyidae	Beryciformes	Hoplostethus atlanticus	1555.682748	52592	Number of yolky eggs	7.349669794	10.8703193	SA, Australia	-38.01606	140.157475	38.01606	1988 May - 1989 June	1988.5	koslow_ja_1995_j47_1063.pdf	Barneche et al 2018
Trachichthyidae	Beryciformes	Hoplostethus atlanticus	1569.975059	52596	Number of yolky eggs	7.358815012	10.87039535	SA, Australia	-38.01606	140.157475	38.01606	1988 May - 1989 June	1988.5	koslow_ja_1995_j47_1063.pdf	Barneche et al 2018
Trachichthyidae	Beryciformes	Hoplostethus atlanticus	1276.476894	53242	Number of yolky eggs	7.151859135	10.88260284	SA, Australia	-38.01606	140.157475	38.01606	1988 May - 1989 June	1988.5	koslow_ja_1995_j47_1063.pdf	Barneche et al 2018
Trachichthyidae	Beryciformes	Hoplostethus atlanticus	1784.544406	53258	Number of yolky eggs	7.486918427	10.88290331	SA, Australia	-38.01606	140.157475	38.01606	1988 May - 1989 June	1988.5	koslow_ja_1995_j47_1063.pdf	Barneche et al 2018
Trachichthyidae	Beryciformes	Hoplostethus atlanticus	1880.156819	54924	Number of yolky eggs	7.539110467	10.91370569	SA, Australia	-38.01606	140.157475	38.01606	1988 May - 1989 June	1988.5	koslow_ja_1995_j47_1063.pdf	Barneche et al 2018
Trachichthyidae	Beryciformes	Hoplostethus atlanticus	1513.081479	55111	Number of yolky eggs	7.321903565	10.91710461	SA, Australia	-38.01606	140.157475	38.01606	1988 May - 1989 June	1988.5	koslow_ja_1995_j47_1063.pdf	Barneche et al 2018
Trachichthyidae	Beryciformes	Hoplostethus atlanticus	1632.270604	55298	Number of yolky eggs	7.397727333	10.92049202	SA, Australia	-38.01606	140.157475	38.01606	1988 May - 1989 June	1988.5	koslow_ja_1995_j47_1063.pdf	Barneche et al 2018
Trachichthyidae	Beryciformes	Hoplostethus atlanticus	1510.940882	56899	Number of yolky eggs	7.320487836	10.94903305	SA, Australia	-38.01606	140.157475	38.01606	1988 May - 1989 June	1988.5	koslow_ja_1995_j47_1063.pdf	Barneche et al 2018
Trachichthyidae	Beryciformes	Hoplostethus atlanticus	1784.262764	57579	Number of yolky eggs	7.486760592	10.9609132	SA, Australia	-38.01606	140.157475	38.01606	1988 May - 1989 June	1988.5	koslow_ja_1995_j47_1063.pdf	Barneche et al 2018
Trachichthyidae	Beryciformes	Hoplostethus atlanticus	1783.981152	61305	Number of yolky eggs	7.486602748	11.02361668	SA, Australia	-38.01606	140.157475	38.01606	1988 May - 1989 June	1988.5	koslow_ja_1995_j47_1063.pdf	Barneche et al 2018
Trachichthyidae	Beryciformes	Hoplostethus atlanticus	1514.59372	62862	Number of yolky eggs	7.32290251	11.04869713	SA, Australia	-38.01606	140.157475	38.01606	1988 May - 1989 June	1988.5	koslow_ja_1995_j47_1063.pdf	Barneche et al 2018
Trachichthyidae	Beryciformes	Hoplostethus atlanticus	2236.322889	64556	Number of yolky eggs	7.712588229	11.07528834	SA, Australia	-38.01606	140.157475	38.01606	1988 May - 1989 June	1988.5	koslow_ja_1995_j47_1063.pdf	Barneche et al 2018
Trachichthyidae	Beryciformes	Hoplostethus atlanticus	2076.025137	66602	Number of yolky eggs	7.638210353	11.10648989	SA, Australia	-38.01606	140.157475	38.01606	1988 May - 1989 June	1988.5	koslow_ja_1995_j47_1063.pdf	Barneche et al 2018
Trachichthyidae	Beryciformes	Hoplostethus atlanticus	1925.896443	68350	Number of yolky eggs	7.563146823	11.13239684	SA, Australia	-38.01606	140.157475	38.01606	1988 May - 1989 June	1988.5	koslow_ja_1995_j47_1063.pdf	Barneche et al 2018
Trachichthyidae	Beryciformes	Hoplostethus atlanticus	2406.499493	77415	Number of yolky eggs	7.785928478	11.25693584	SA, Australia	-38.01606	140.157475	38.01606	1988 May - 1989 June	1988.5	koslow_ja_1995_j47_1063.pdf	Barneche et al 2018
Trachichthyidae	Beryciformes	Hoplostethus atlanticus	1511.696153	78062	Number of yolky eggs	7.32098758	11.26525866	SA, Australia	-38.01606	140.157475	38.01606	1988 May - 1989 June	1988.5	koslow_ja_1995_j47_1063.pdf	Barneche et al 2018
Trachichthyidae	Beryciformes	Hoplostethus atlanticus	2240.589964	78119	Number of yolky eggs	7.714494487	11.26598858	SA, Australia	-38.01606	140.157475	38.01606	1988 May - 1989 June	1988.5	koslow_ja_1995_j47_1063.pdf	Barneche et al 2018
Trachichthyidae	Beryciformes	Hoplostethus atlanticus	1920.26782	80867	Number of yolky eggs	7.560219945	11.30056111	SA, Australia	-38.01606	140.157475	38.01606	1988 May - 1989 June	1988.5	koslow_ja_1995_j47_1063.pdf	Barneche et al 2018
Trachichthyidae	Beryciformes	Hoplostethus atlanticus	2576.539762	88781	Number of yolky eggs	7.8542026	11.39392794	SA, Australia	-38.01606	140.157475	38.01606	1988 May - 1989 June	1988.5	koslow_ja_1995_j47_1063.pdf	Barneche et al 2018
Trachichthyidae	Beryciformes	Hoplostethus atlanticus	2172.169473	92856	Number of yolky eggs	7.683481704	11.43880519	SA, Australia	-38.01606	140.157475	38.01606	1988 May - 1989 June	1988.5	koslow_ja_1995_j47_1063.pdf	Barneche et al 2018
Trachichthyidae	Beryciformes	Hoplostethus atlanticus	2584.669677	93849	Number of yolky eggs	7.857352994	11.44944239	SA, Australia	-38.01606	140.157475	38.01606	1988 May - 1989 June	1988.5	koslow_ja_1995_j47_1063.pdf	Barneche et al 2018
Trachichthyidae	Beryciformes	Hoplostethus atlanticus	1079.10243	9776	Number of yolky eggs	6.983884891	9.187685681	TAS, Australia	-41.355563	148.524125	41.355563	1987 May - 1992 July	1989.5	koslow_ja_1995_j47_1063.pdf	Barneche et al 2018
Trachichthyidae	Beryciformes	Hoplostethus atlanticus	1078.901909	15607	Number of yolky eggs	6.983699052	9.655474811	TAS, Australia	-41.355563	148.524125	41.355563	1987 May - 1992 July	1989.5	koslow_ja_1995_j47_1063.pdf	Barneche et al 2018
Trachichthyidae	Beryciformes	Hoplostethus atlanticus	1491.642691	16989	Number of yolky eggs	7.307633269	9.740321355	TAS, Australia	-41.355563	148.524125	41.355563	1987 May - 1992 July	1989.5	koslow_ja_1995_j47_1063.pdf	Barneche et al 2018
Trachichthyidae	Beryciformes	Hoplostethus atlanticus	1287.628391	17628	Number of yolky eggs	7.160557349	9.777243826	TAS, Australia	-41.355563	148.524125	41.355563	1987 May - 1992 July	1989.5	koslow_ja_1995_j47_1063.pdf	Barneche et al 2018
Trachichthyidae	Beryciformes	Hoplostethus atlanticus	1176.267286	17764	Number of yolky eggs	7.070101387	9.784929216	TAS, Australia	-41.355563	148.524125	41.355563	1987 May - 1992 July	1989.5	koslow_ja_1995_j47_1063.pdf	Barneche et al 2018
Trachichthyidae	Beryciformes	Hoplostethus atlanticus	1443.76066	20331	Number of yolky eggs	7.275006558	9.919902094	TAS, Australia	-41.355563	148.524125	41.355563	1987 May - 1992 July	1989.5	koslow_ja_1995_j47_1063.pdf	Barneche et al 2018
Trachichthyidae	Beryciformes	Hoplostethus atlanticus	1491.517925	21053	Number of yolky eggs	7.307549622	9.954798347	TAS, Australia	-41.355563	148.524125	41.355563	1987 May - 1992 July	1989.5	koslow_ja_1995_j47_1063.pdf	Barneche et al 2018
Trachichthyidae	Beryciformes	Hoplostethus atlanticus	1933.914164	21888	Number of yolky eggs	7.567301292	9.99369382	TAS, Australia	-41.355563	148.524125	41.355563	1987 May - 1992 July	1989.5	koslow_ja_1995_j47_1063.pdf	Barneche et al 2018
Trachichthyidae	Beryciformes	Hoplostethus atlanticus	1491.517925	22290	Number of yolky eggs	7.307549622	10.01189343	TAS, Australia	-41.355563	148.524125	41.355563	1987 May - 1992 July	1989.5	koslow_ja_1995_j47_1063.pdf	Barneche et al 2018
Trachichthyidae	Beryciformes	Hoplostethus atlanticus	1145.509779	22523	Number of yolky eggs	7.043605039	10.02229229	TAS, Australia	-41.355563	148.524125	41.355563	1987 May - 1992 July	1989.5	koslow_ja_1995_j47_1063.pdf	Barneche et al 2018
Trachichthyidae	Beryciformes	Hoplostethus atlanticus	1173.506255	23594	Number of yolky eggs	7.067751345	10.06874772	TAS, Australia	-41.355563	148.524125	41.355563	1987 May - 1992 July	1989.5	koslow_ja_1995_j47_1063.pdf	Barneche et al 2018
Trachichthyidae	Beryciformes	Hoplostethus atlanticus	1586.956324	24440	Number of yolky eggs	7.369573199	10.10397641	TAS, Australia	-41.355563	148.524125	41.355563	1987 May - 1992 July	1989.5	koslow_ja_1995_j47_1063.pdf	Barneche et al 2018
Trachichthyidae	Beryciformes	Hoplostethus atlanticus	1076.297432	24969	Number of yolky eggs	6.981282126	10.12539033	TAS, Australia	-41.355563	148.524125	41.355563	1987 May - 1992 July	1989.5	koslow_ja_1995_j47_1063.pdf	Barneche et al 2018
Trachichthyidae	Beryciformes	Hoplostethus atlanticus	1405.539548	25089	Number of yolky eggs	7.248176528	10.13018478	TAS, Australia	-41.355563	148.524125	41.355563	1987 May - 1992 July	1989.5	koslow_ja_1995_j47_1063.pdf	Barneche et al 2018
Trachichthyidae	Beryciformes	Hoplostethus atlanticus	1287.40246	25932	Number of yolky eggs	7.16038187	10.16323301	TAS, Australia	-41.355563	148.524125	41.355563	1987 May - 1992 July	1989.5	koslow_ja_1995_j47_1063.pdf	Barneche et al 2018
Trachichthyidae	Beryciformes	Hoplostethus atlanticus	1488.276485	26352	Number of yolky eggs	7.305374008	10.17929945	TAS, Australia	-41.355563	148.524125	41.355563	1987 May - 1992 July	1989.5	koslow_ja_1995_j47_1063.pdf	Barneche et al 2018
Trachichthyidae	Beryciformes	Hoplostethus atlanticus	1574.241161	26733	Number of yolky eggs	7.361528633	10.19365404	TAS, Australia	-41.355563	148.524125	41.355563	1987 May - 1992 July	1989.5	koslow_ja_1995_j47_1063.pdf	Barneche et al 2018
Trachichthyidae	Beryciformes	Hoplostethus atlanticus	1173.400149	26774	Number of yolky eggs	7.067660923	10.19518655	TAS, Australia	-41.355563	148.524125	41.355563	1987 May - 1992 July	1989.5	koslow_ja_1995_j47_1063.pdf	Barneche et al 2018
Trachichthyidae	Beryciformes	Hoplostethus atlanticus	1926.489577	28954	Number of yolky eggs	7.563454754	10.27346364	TAS, Australia	-41.355563	148.524125	41.355563	1987 May - 1992 July	1989.5	koslow_ja_1995_j47_1063.pdf	Barneche et al 2018
Trachichthyidae	Beryciformes	Hoplostethus atlanticus	1521.664346	29190	Number of yolky eggs	7.327559979	10.28158146	TAS, Australia	-41.355563	148.524125	41.355563	1987 May - 1992 July	1989.5	koslow_ja_1995_j47_1063.pdf	Barneche et al 2018
Trachichthyidae	Beryciformes	Hoplostethus atlanticus	1485.164205	29708	Number of yolky eggs	7.303280621	10.29917165	TAS, Australia	-41.355563	148.524125	41.355563	1987 May - 1992 July	1989.5	koslow_ja_1995_j47_1063.pdf	Barneche et al 2018
Trachichthyidae	Beryciformes	Hoplostethus atlanticus	1076.097264	30093	Number of yolky eggs	6.981096131	10.31204787	TAS, Australia	-41.355563	148.524125	41.355563	1987 May - 1992 July	1989.5	koslow_ja_1995_j47_1063.pdf	Barneche et al 2018
Trachichthyidae	Beryciformes	Hoplostethus atlanticus	1228.031448	30151	Number of yolky eggs	7.113167717	10.31397337	TAS, Australia	-41.355563	148.524125	41.355563	1987 May - 1992 July	1989.5	koslow_ja_1995_j47_1063.pdf	Barneche et al 2018
Trachichthyidae	Beryciformes	Hoplostethus atlanticus	1593.078944	30449	Number of yolky eggs	7.373423865	10.32380843	TAS, Australia	-41.355563	148.524125	41.355563	1987 May - 1992 July	1989.5	koslow_ja_1995_j47_1063.pdf	Barneche et al 2018
Trachichthyidae	Beryciformes	Hoplostethus atlanticus	1653.71305	30467	Number of yolky eggs	7.410778372	10.32439941	TAS, Australia	-41.355563	148.524125	41.355563	1987 May - 1992 July	1989.5	koslow_ja_1995_j47_1063.pdf	Barneche et al 2018
Trachichthyidae	Beryciformes	Hoplostethus atlanticus	1783.136496	31564	Number of yolky eggs	7.486129169	10.35977251	TAS, Australia	-41.355563	148.524125	41.355563	1987 May - 1992 July	1989.5	koslow_ja_1995_j47_1063.pdf	Barneche et al 2018
Trachichthyidae	Beryciformes	Hoplostethus atlanticus	1621.422134	34167	Number of yolky eggs	7.391058904	10.43901554	TAS, Australia	-41.355563	148.524125	41.355563	1987 May - 1992 July	1989.5	koslow_ja_1995_j47_1063.pdf	Barneche et al 2018
Trachichthyidae	Beryciformes	Hoplostethus atlanticus	1173.294049	34194	Number of yolky eggs	7.067570498	10.43980547	TAS, Australia	-41.355563	148.524125	41.355563	1987 May - 1992 July	1989.5	koslow_ja_1995_j47_1063.pdf	Barneche et al 2018
Trachichthyidae	Beryciformes	Hoplostethus atlanticus	1287.063613	34412	Number of yolky eggs	7.160118634	10.44616062	TAS, Australia	-41.355563	148.524125	41.355563	1987 May - 1992 July	1989.5	koslow_ja_1995_j47_1063.pdf	Barneche et al 2018
Trachichthyidae	Beryciformes	Hoplostethus atlanticus	1422.750039	34988	Number of yolky eggs	7.260346925	10.46276042	TAS, Australia	-41.355563	148.524125	41.355563	1987 May - 1992 July	1989.5	koslow_ja_1995_j47_1063.pdf	Barneche et al 2018
Trachichthyidae	Beryciformes	Hoplostethus atlanticus	1558.379931	35032	Number of yolky eggs	7.351402055	10.46401721	TAS, Australia	-41.355563	148.524125	41.355563	1987 May - 1992 July	1989.5	koslow_ja_1995_j47_1063.pdf	Barneche et al 2018
Trachichthyidae	Beryciformes	Hoplostethus atlanticus	1779.620003	35450	Number of yolky eggs	7.484155139	10.47587853	TAS, Australia	-41.355563	148.524125	41.355563	1987 May - 1992 July	1989.5	koslow_ja_1995_j47_1063.pdf	Barneche et al 2018
Trachichthyidae	Beryciformes	Hoplostethus atlanticus	1595.950324	35573	Number of yolky eggs	7.375224652	10.4793422	TAS, Australia	-41.355563	148.524125	41.355563	1987 May - 1992 July	1989.5	koslow_ja_1995_j47_1063.pdf	Barneche et al 2018
Trachichthyidae	Beryciformes	Hoplostethus atlanticus	1624.59224	35758	Number of yolky eggs	7.393012134	10.4845293	TAS, Australia	-41.355563	148.524125	41.355563	1987 May - 1992 July	1989.5	koslow_ja_1995_j47_1063.pdf	Barneche et al 2018
Trachichthyidae	Beryciformes	Hoplostethus atlanticus	1524.448179	36081	Number of yolky eggs	7.329387774	10.49352169	TAS, Australia	-41.355563	148.524125	41.355563	1987 May - 1992 July	1989.5	koslow_ja_1995_j47_1063.pdf	Barneche et al 2018
Trachichthyidae	Beryciformes	Hoplostethus atlanticus	1287.063613	36179	Number of yolky eggs	7.160118634	10.49623412	TAS, Australia	-41.355563	148.524125	41.355563	1987 May - 1992 July	1989.5	koslow_ja_1995_j47_1063.pdf	Barneche et al 2018
Trachichthyidae	Beryciformes	Hoplostethus atlanticus	2084.459487	41539	Number of yolky eggs	7.642264862	10.63438802	TAS, Australia	-41.355563	148.524125	41.355563	1987 May - 1992 July	1989.5	koslow_ja_1995_j47_1063.pdf	Barneche et al 2018
Trachichthyidae	Beryciformes	Hoplostethus atlanticus	1551.963252	41920	Number of yolky eggs	7.347276023	10.64351832	TAS, Australia	-41.355563	148.524125	41.355563	1987 May - 1992 July	1989.5	koslow_ja_1995_j47_1063.pdf	Barneche et al 2018
Trachichthyidae	Beryciformes	Hoplostethus atlanticus	1595.819731	43524	Number of yolky eggs	7.375142821	10.68106779	TAS, Australia	-41.355563	148.524125	41.355563	1987 May - 1992 July	1989.5	koslow_ja_1995_j47_1063.pdf	Barneche et al 2018
Trachichthyidae	Beryciformes	Hoplostethus atlanticus	1405.060168	43816	Number of yolky eggs	7.247835405	10.68775433	TAS, Australia	-41.355563	148.524125	41.355563	1987 May - 1992 July	1989.5	koslow_ja_1995_j47_1063.pdf	Barneche et al 2018
Trachichthyidae	Beryciformes	Hoplostethus atlanticus	1936.740566	43974	Number of yolky eggs	7.568761718	10.69135383	TAS, Australia	-41.355563	148.524125	41.355563	1987 May - 1992 July	1989.5	koslow_ja_1995_j47_1063.pdf	Barneche et al 2018
Trachichthyidae	Beryciformes	Hoplostethus atlanticus	1656.523837	44249	Number of yolky eggs	7.412476612	10.69758805	TAS, Australia	-41.355563	148.524125	41.355563	1987 May - 1992 July	1989.5	koslow_ja_1995_j47_1063.pdf	Barneche et al 2018
Trachichthyidae	Beryciformes	Hoplostethus atlanticus	1484.791028	44726	Number of yolky eggs	7.303029319	10.70831027	TAS, Australia	-41.355563	148.524125	41.355563	1987 May - 1992 July	1989.5	koslow_ja_1995_j47_1063.pdf	Barneche et al 2018
Trachichthyidae	Beryciformes	Hoplostethus atlanticus	1933.022195	46270	Number of yolky eggs	7.566839961	10.74224908	TAS, Australia	-41.355563	148.524125	41.355563	1987 May - 1992 July	1989.5	koslow_ja_1995_j47_1063.pdf	Barneche et al 2018
Trachichthyidae	Beryciformes	Hoplostethus atlanticus	1524.194961	46682	Number of yolky eggs	7.329221655	10.75111393	TAS, Australia	-41.355563	148.524125	41.355563	1987 May - 1992 July	1989.5	koslow_ja_1995_j47_1063.pdf	Barneche et al 2018
Trachichthyidae	Beryciformes	Hoplostethus atlanticus	2239.276433	46878	Number of yolky eggs	7.713908072	10.75530376	TAS, Australia	-41.355563	148.524125	41.355563	1987 May - 1992 July	1989.5	koslow_ja_1995_j47_1063.pdf	Barneche et al 2018
Trachichthyidae	Beryciformes	Hoplostethus atlanticus	2080.39562	48782	Number of yolky eggs	7.640313357	10.79511667	TAS, Australia	-41.355563	148.524125	41.355563	1987 May - 1992 July	1989.5	koslow_ja_1995_j47_1063.pdf	Barneche et al 2018
Trachichthyidae	Beryciformes	Hoplostethus atlanticus	1595.558566	49354	Number of yolky eggs	7.374979152	10.8067741	TAS, Australia	-41.355563	148.524125	41.355563	1987 May - 1992 July	1989.5	koslow_ja_1995_j47_1063.pdf	Barneche et al 2018
Trachichthyidae	Beryciformes	Hoplostethus atlanticus	1782.432822	50292	Number of yolky eggs	7.485734464	10.8256013	TAS, Australia	-41.355563	148.524125	41.355563	1987 May - 1992 July	1989.5	koslow_ja_1995_j47_1063.pdf	Barneche et al 2018
Trachichthyidae	Beryciformes	Hoplostethus atlanticus	1643.301183	54139	Number of yolky eggs	7.404462414	10.89931009	TAS, Australia	-41.355563	148.524125	41.355563	1987 May - 1992 July	1989.5	koslow_ja_1995_j47_1063.pdf	Barneche et al 2018
Trachichthyidae	Beryciformes	Hoplostethus atlanticus	2242.889895	54829	Number of yolky eggs	7.715520445	10.91197453	TAS, Australia	-41.355563	148.524125	41.355563	1987 May - 1992 July	1989.5	koslow_ja_1995_j47_1063.pdf	Barneche et al 2018
Trachichthyidae	Beryciformes	Hoplostethus atlanticus	1478.332667	56914	Number of yolky eggs	7.298670155	10.94929664	TAS, Australia	-41.355563	148.524125	41.355563	1987 May - 1992 July	1989.5	koslow_ja_1995_j47_1063.pdf	Barneche et al 2018
Trachichthyidae	Beryciformes	Hoplostethus atlanticus	2246.671814	60660	Number of yolky eggs	7.717205206	11.01303978	TAS, Australia	-41.355563	148.524125	41.355563	1987 May - 1992 July	1989.5	koslow_ja_1995_j47_1063.pdf	Barneche et al 2018
Trachichthyidae	Beryciformes	Hoplostethus atlanticus	1942.998298	71361	Number of yolky eggs	7.571987573	11.17550678	TAS, Australia	-41.355563	148.524125	41.355563	1987 May - 1992 July	1989.5	koslow_ja_1995_j47_1063.pdf	Barneche et al 2018
Trachichthyidae	Beryciformes	Hoplostethus atlanticus	1917.753352	72061	Number of yolky eggs	7.558909651	11.18526826	TAS, Australia	-41.355563	148.524125	41.355563	1987 May - 1992 July	1989.5	koslow_ja_1995_j47_1063.pdf	Barneche et al 2018
Sciaenidae	Perciformes	Larimus fasciatus	24.42343673	17639	Number of eggs	3.19554319	9.777867639	mouth of the Cape Fear River, NC, about 4-6 km off Oak Island	33.820291	-78.155595	33.820291	1975 September - 1976 September	1975.5	ross_sw_1984_f82_227.pdf	Barneche et al 2018
Sciaenidae	Perciformes	Larimus fasciatus	16.7358447	18082	Number of eggs	2.81755281	9.802672247	mouth of the Cape Fear River, NC, about 4-6 km off Oak Island	33.820291	-78.155595	33.820291	1975 September - 1976 September	1975.5	ross_sw_1984_f82_227.pdf	Barneche et al 2018
Sciaenidae	Perciformes	Larimus fasciatus	17.66516473	26106	Number of eggs	2.87159461	10.16992045	mouth of the Cape Fear River, NC, about 4-6 km off Oak Island	33.820291	-78.155595	33.820291	1975 September - 1976 September	1975.5	ross_sw_1984_f82_227.pdf	Barneche et al 2018
Sciaenidae	Perciformes	Larimus fasciatus	70.61678067	26107	Number of eggs	4.2572678	10.16995876	mouth of the Cape Fear River, NC, about 4-6 km off Oak Island	33.820291	-78.155595	33.820291	1975 September - 1976 September	1975.5	ross_sw_1984_f82_227.pdf	Barneche et al 2018
Sciaenidae	Perciformes	Larimus fasciatus	20.24778008	26724	Number of eggs	3.00804516	10.19331732	mouth of the Cape Fear River, NC, about 4-6 km off Oak Island	33.820291	-78.155595	33.820291	1975 September - 1976 September	1975.5	ross_sw_1984_f82_227.pdf	Barneche et al 2018
Sciaenidae	Perciformes	Larimus fasciatus	17.79201121	34687	Number of eggs	2.87874955	10.45412026	mouth of the Cape Fear River, NC, about 4-6 km off Oak Island	33.820291	-78.155595	33.820291	1975 September - 1976 September	1975.5	ross_sw_1984_f82_227.pdf	Barneche et al 2018
Sciaenidae	Perciformes	Larimus fasciatus	24.56746407	34798	Number of eggs	3.20142297	10.45731519	mouth of the Cape Fear River, NC, about 4-6 km off Oak Island	33.820291	-78.155595	33.820291	1975 September - 1976 September	1975.5	ross_sw_1984_f82_227.pdf	Barneche et al 2018
Sciaenidae	Perciformes	Larimus fasciatus	25.96083063	35391	Number of eggs	3.25658889	10.47421283	mouth of the Cape Fear River, NC, about 4-6 km off Oak Island	33.820291	-78.155595	33.820291	1975 September - 1976 September	1975.5	ross_sw_1984_f82_227.pdf	Barneche et al 2018
Sciaenidae	Perciformes	Larimus fasciatus	32.46392959	42339	Number of eggs	3.48012961	10.65346393	mouth of the Cape Fear River, NC, about 4-6 km off Oak Island	33.820291	-78.155595	33.820291	1975 September - 1976 September	1975.5	ross_sw_1984_f82_227.pdf	Barneche et al 2018
Sciaenidae	Perciformes	Larimus fasciatus	21.29082586	43326	Number of eggs	3.05827627	10.6765082	mouth of the Cape Fear River, NC, about 4-6 km off Oak Island	33.820291	-78.155595	33.820291	1975 September - 1976 September	1975.5	ross_sw_1984_f82_227.pdf	Barneche et al 2018
Sciaenidae	Perciformes	Larimus fasciatus	18.90373581	43857	Number of eggs	2.93935956	10.68868962	mouth of the Cape Fear River, NC, about 4-6 km off Oak Island	33.820291	-78.155595	33.820291	1975 September - 1976 September	1975.5	ross_sw_1984_f82_227.pdf	Barneche et al 2018
[truncated: 12,222 more rows]
