# Supplementary material for: Life history optimisation drives latitudinal gradients and responses to global change in marine fishes
Source: PLoS Biol. 2023 May 25;21(5):e3002114. doi: 10.1371/journal.pbio.3002114 (PMC10212075; doi:10.1371/journal.pbio.3002114)
Supplement: S3 Data — The dataset contains information on species, estimates of natural mortality (“M”), the natural logarithm of natural mortality (“LnM”), absolute latitude, number of subpopulations that were grouped together (“n”), the range of latitudes and longitudes that these subpopulations encompassed, and the reference. (CSV) [file pbio.3002114.s019.csv]

Species	M	LnM	absLatitude	n	range_Latitude	range_Longitude	Reference
Ammodytes dubius	0.885	-0.122167634	46	2	0	0	Winters 1983
Anguilla anguilla	0.23	-1.46967597	58.88	1	0	0	Svedang 1999
Atheresthes stomias	0.24	-1.427116356	58	1	0	0	Wilderbuer & Turnock 2009
Benthosema glaciale	0.74	-0.301105093	60.49	1	0	0	Gjosaeter 1973
Beryx splendens	0.57	-0.562118918	35.16	1	0	0	Tanaka 2006
Caulolatilus microps	0.195	-1.63475572	33.9375	2	0.125	0	Rudershausen et al 2008
Nemadactylus macropterus	0.08	-2.525728644	44	1	0	0	Vooren 1977
Chlorurus sordidus	0.316666667	-1.149905583	14.59333333	6	0.38	0.17	Gust et al 2002
Clupea pallasii	0.61	-0.494296322	50	1	0	0	Tanasichuk 2000
Coris julis	1.58	0.457424847	42.04861111	1	0	0	Macpherson et al 2000
Coryphaenoides rupestris	0.11	-2.207274913	47.7	1	0	0	Lorance et al 2001
Cromileptes altivelis	0.26	-1.347073648	18	1	0	0	Williams et al 2009
Atractoscion nobilis	0.3119748	-1.164832864	34	1	0	0	Thomas 1968
Diplodus annularis	0.49	-0.713349888	42.04861111	1	0	0	Macpherson et al 2000
Diplodus sargus	1.33	0.285178942	42.04861111	1	0	0	Macpherson et al 2000
Engraulis japonicus	0.63	-0.46203546	36	1	0	0	Iversen et al 1993
Engraulis mordax	1.06	0.058268908	32.85	1	0	0	MacCall 1973
Hyporthodus niveatus	0.38	-0.967584026	33.9375	2	0.125	0	Rudershausen et al 2008
Ethmalosa fimbriata	0.49	-0.713349888	4.25	1	0	0	Moses 1988
Gadus morhua	0.33	-1.108662625	72.5	1	0	0	Garrod 1967
Gadus morhua	0.5	-0.693147181	69.4	1	0	0	Larsen & Pedersen 2002
Gadus morhua	0.18	-1.714798428	54.37	1	0	0	Pinhorn 1975
Gadus morhua	0.37	-0.994252273	46.81	1	0	0	Sinclair 2001
Gadus morhua	0.8	-0.223143551	41.5	1	0	0	Wang 2016
Glaucosoma buergeri	0.14	-1.966112856	20	1	0	0	Newman 2002a
Gobius vittatus	1.01	0.009950331	45.22	1	0	0	Kovacic 2006
Gymnoscopelus nicholsi	0.7	-0.356674944	45	1	0	0	Linkowski 1985
Haemulon plumierii	0.58	-0.544727175	34.0625	2	0.125	0.25	Rudershausen et al 2008
Hippocampus guttulatus	1.175	0.161268148	36.98	1	0	0	Curtis & Vincent 2006
Hippoglossoides platessoides	0.1	-2.302585093	44.48	1	0	0	Bakken 1987
Hippoglossus hippoglossus	0.22	-1.514127733	44	1	0	0	den Heyer et al 2013
Hippoglossus stenolepis	0.198	-1.619488248	52	1	0	0	Chen & Xiao 2006
Katsuwonus pelamis	1.6	0.470003629	0	1	0	0	Hampton 2000
Lamna nasus	0.18	-1.714798428	44	1	0	0	Aasen 1963
Lethrinus miniatus	0.686666667	-0.375906306	20.60666667	3	2.21	4.36	Williams et al 2007
Lichia amia	0.41	-0.891598119	15.44	1	0	0	Potts et al 2008
Myzopsetta ferruginea	0.256	-1.362577835	45	1	0	0	Cowen et al 2009
Lithognathus aureti	0.3	-1.203972804	24.52	1	0	0	Beyer et al 1999
Lutjanus carponotatus	0.199	-1.614450454	18.5	1	0	0	Newman et al 2000a
Lutjanus erythropterus	0.444	-0.811930717	18.75	1	0	0	Newman et al 2000b
Lutjanus vitta	0.342	-1.072944542	18.5	1	0	0	Newman et al 2000a
Merluccius angustimanus	0.79	-0.235722334	25.47	1	0	0	Mathews 1975
Nemipterus japonicus	0.503766667	-0.685642081	17.5	3	0	0	Krishnamoorthi 1976
Pagrus auratus	2.58	0.947789399	25.59	1	0	0	Wakefield et al. 2007
Pagrus pagrus	0.34	-1.078809661	33.9375	2	0.125	0.5	Rudershausen et al 2008
Paralabrax clathratus	0.25	-1.386294361	33.47666667	1	0	0	Young 1963
Patagonotothen guntheri	0.83	-0.186329578	53	1	0	0	Shlibanov 1989
Plectropomus leopardus	0.152	-1.883874758	18.55	2	0.02	0.1	Russ et al 1998
Pleuronectes platessa	0.11	-2.207274913	53.9	1	0	0	Siddeek 1989
Pseudotolithus elongatus	0.343	-1.070024832	4.53	1	0	0	Le Guen 1971
Rastrelliger kanagurta	0.37	-0.994252273	3.83	1	0	0	Sudjastani 1962
Rhomboplites aurorubens	0.47	-0.755022584	33.9375	1	0	0	Rudershausen et al 2008
Sardinella longiceps	0.6717	-0.397943467	17.8	1	0	0	Banerji 1973
Sardinops sagax	0.43	-0.84397007	35	1	0	0	Fletcher 1995
Scarus frenatus	0.238333333	-1.434085025	14.59333333	6	0.38	0.17	Gust et al 2002
Scomber japonicus	0.317	-1.148853505	34.55	1	0	0	Parrish & MacCall 1978
Sebastes aleutianus	0.035	-3.352407217	49.105	2	1.25	1.7	Archibald et al 1981
Sebastes alutus	0.0375	-3.283414346	50.375	4	0.86	0.68	Archibald et al 1981
Sebastes brevispinis	0.038888889	-3.247046702	50.91888889	9	0.74	0.89	Archibald et al 1981
Sebastes crameri	0.07	-2.659260037	51.33	1	0	0	Archibald et al 1981
Sebastes entomelas	0.05	-2.995732274	51.33	1	0	0	Archibald et al 1981
Sebastes flavidus	0.09	-2.407945609	51.33	2	0	0	Archibald et al 1981
Sebastes flavidus	0.07	-2.659260037	48.25	1	0	0	Leaman & Nagtegaal 1987
Sebastes pinniger	0.084444444	-2.471661423	53.17222222	9	1.4	3.48	Archibald et al 1981
Sebastes proriger	0.09	-2.407945609	53.07	1	0	0	Archibald et al 1981
Sebastes reedi	0.122857143	-2.096733039	53.07	7	0	0	Archibald et al 1981
Sebastes ruberrimus	0.017	-4.074541935	55.23	1	0	0	O'Connell et al 2002
Sebastes zacentrus	0.05	-2.995732274	53.07	1	0	0	Archibald et al 1981
Serranus cabrilla	0.68	-0.385662481	42.04861111	1	0	0	Macpherson et al 2000
Sparisoma viride	0.24	-1.427116356	11.82	1	0	0	Choat et al 2003
Symphodus roissali	1.71	0.536493371	42.04861111	1	0	0	Macpherson et al 2000
Thunnus alalunga	0.186	-1.682008605	33.85	1	0	0	Wang & Liu 2006
Thunnus albacares	1.314	0.27307592	20	1	0	0	Adam et al 2003
Thunnus albacares	0.83	-0.186329578	0	1	0	0	Hampton 2000
Thunnus obesus	0.6935	-0.366004039	20	1	0	0	Adam et al 2003
Thunnus obesus	0.96	-0.040821995	0	1	0	0	Hampton 2000
Thunnus thynnus	0.1	-2.302585093	47	1	0	0	Block et al 2019
Trachurus declivis	0.18	-1.714798428	40.98	1	0	0	Horn 1993
Trachurus declivis	0.95	-0.051293294	39.02	2	4.54	0	Stevens & Hansfeld 1982
Trachurus japonicus	0.994	-0.006018072	30.09	1	0	0	Mitani & Shojima 1966
Trachurus novaezelandiae	0.18	-1.714798428	40.98	1	0	0	Horn 1993
Umbrina robinsoni	0.305	-1.187443502	30.72	2	7.64	12.47	Hutchings & Griffiths 2010
