# Supplementary material for: Life history optimisation drives latitudinal gradients and responses to global change in marine fishes
Source: PLoS Biol. 2023 May 25;21(5):e3002114. doi: 10.1371/journal.pbio.3002114 (PMC10212075; doi:10.1371/journal.pbio.3002114)
Supplement: S4 Data — The dataset contains information on species, reference, location, latitude (and absolute latitude), longitude, date, k, w0, and the natural logarithms of k and w0 (“LnK”, “LnW0”). (CSV) [file pbio.3002114.s020.csv]

Species	Reference	Location	Latitude	Longitude	absLatitude	Date	k	w0	LnK	LnW0
Scolopsis monogramma	Akita & Tachihara 2014	Okinawa-jima Island, Japan	26.45	128.07	26.45	2006-2009	1.4572215425989	110.128490091857	0.376531569599748	4.70164777584821
Merluccius merluccius	Alcazar-Alvarez et al 1983	Asturias	43.742	-5.845	43.742	1982	1.18484089960113	60.3573160621955	0.16960850363318	4.10028216740731
Scomber japonicus	Carvalho et al 2002	Azores	38	-28	38	1996-2002	3.83947627357434	6.87241773294362	1.34533597020805	1.92751597051543
Scomber japonicus	Cengiz 2012	Saros Bay, Turkey	40.6	26.7675	40.6	2009	3.43117507118161	10.3907510016898	1.23290278885887	2.34091608370107
Chloroscombrus chrysurus	Cergole et al 2005	Brasil	-28.5	-46	28.5		2.66836830173854	18.3490587480133	0.981467162656052	2.90957827879878
Cynoscion jamaicensis	Cergole et al 2005	Brasil	-28	-46	28		1.9010987502441	1.27692664966786	0.642432008629558	0.244456135829708
Helicolenus lahillei	Cergole et al 2005	Brasil	-28.5	-46	28.5		0.510251269562221	1.88871067071697	-0.672851989177256	0.635894411471784
Macrodon ancylodon	Cergole et al 2005	Brasil	-29	-47	29		1.66420153141246	17.561055212733	0.509345447693158	2.86568367824282
Merluccius hubbsi	Cergole et al 2005	Brasil	-28	-46	28		4.22877859372857	2.93213576132886	1.44191320283478	1.0757310862706
Micropogonias furnieri	Cergole et al 2005	Brasil, south	-26	-45	26		3.54635680973475	2.33760286266463	1.26592082575249	0.849125986630518
Opisthonema oglinum	Cergole et al 2005	Brasil	-25	-45	25		0.827573080550918	41.5521367084155	-0.189257860765289	3.72694894497119
Prionotus punctatus	Cergole et al 2005	Brasil	-28.5	-45	28.5		0.468296123545334	62.3610936949889	-0.758654440543463	4.13294158244163
Sardinella brasiliensis	Cergole et al 2005	Brasil	-26	-44	26		4.85509031645466	5.96824387823926	1.58002770434156	1.78645272638277
Selene setapinnis	Cergole et al 2005	Brasil	-28.5	-47	28.5		1.85826081412822	0.2490461124001	0.619641004129119	-1.3901172093012
Trachurus lathami	Cergole et al 2005	Brasil	-28.5	-47	28.5		1.77775036368986	2.64816448909351	0.575348724360212	0.973866754383236
Pomatomus saltatrix	Ceyhan et al 2007	Marmara region, Turkey	40.69	28.28	40.69	2003-2004	2.63636424644473	95.7098532655341	0.969400788598145	4.56132125309133
Scomber colias	Daley 2018	Northwest Atlantic	55.137	-48.72	55.137	2016	1.00046376233692	159.398113798441	0.00046365483240087	5.07140493315211
Scomber japonicus	Gluyas-Millan & Quinonez-Velazquez 1997	Gulf of Califoria	28	-113	28	1983-1993	0.663458171503826	76.4258900990657	-0.410289469391804	4.33632151440931
Scomberomorus commerson	Grandcourt et al 2005	Off Abu Dhabi	24.466667	54.366669	24.466667	2003-2004	4.61567849806037	1389.51384165168	1.52945887731317	7.23670921073905
Umbrina robinsoni	Hutchings & Griffiths 2010	De Hoop, South Africa	-34.54	20.42	34.54	2001-2002	1.38759537039509	17.1753883357771	0.327572299696169	2.84347744837839
Scomber japonicus	Hwang et al 2008	Off Korea	34	128.5	34	1994-1995	6.66830012328786	39.1407667087952	1.89736497336693	3.66716455065689
Sillago bassensis	Hyndes & Potter 1996		-32.17	114	32.17	1991-1993	2.53941563545562	4.08534381413596	0.931933989780232	1.40740588979745
Sillago robusta	Hyndes & Potter 1996		-32.17	114	32.17	1991-1993	4.88422422507886	0.233682233496455	1.58601046532543	-1.45379306302101
Paralonchurus brasiliensis	Lewis & Fontoura 2005	Cidreira, Brasil	-30.16	-50.17	30.16	1997-1998	4.07937428374341	8.70868014213651	1.40594361482735	2.16432024575821
Odontesthes argentinensis	Llompart et al 2013	San Blas Bay, Argentina	-40.55	-62.23	40.55	2008-2009	3.38390823497821	2.01689694837543	1.21903132405307	0.701560166132615
Sebastes serranoides	Love & Westphal 1981	Off Central California, USA	35.21	-120.86	35.21	1972-1977	3.05282177240289	18.0945263379441	1.11606633419179	2.89560948026769
Argentina silus	Magnussen 2007	Faroe Bank	61	-9.5	61	1994-1999	1.02747434338261	39.1123272581311	0.0271036971325684	3.66643769244657
Eutrigla gurnardus	Magnussen 2007	Faroe Bank	61	-9.5	61	1994-1999	2.32381562729088	2.79846562384079	0.843210501630354	1.02907127549352
Gadus morhua	Magnussen 2007	Faroe Bank	61	-9.5	61	1994-1999	7.97546624818975	12.4948475638826	2.07637011068482	2.5253163644432
Limanda limanda	Magnussen 2007	Faroe Bank	61	-9.5	61	1994-1999	3.79595531223242	3.0402739860555	1.33393610834762	1.11194763834888
Melanogrammus aeglefinus	Magnussen 2007	Faroe Bank	61	-9.5	61	1994-1999	7.13906297224455	2.00584281882745	1.96558153135893	0.696064330950075
Molva dipterygia	Magnussen 2007	Faroe Bank	61	-9.5	61	1994-1999	3.4654895695148	15.5104786772224	1.24285391256465	2.74151583920237
Molva molva	Magnussen 2007	Faroe Bank	61	-9.5	61	1994-1999	2.8395421210493	9.88064934293522	1.04364281419233	2.29057823256927
Pollachius virens	Magnussen 2007	Faroe Bank	61	-9.5	61	1994-1999	1.57774236330245	482.88984721626	0.455994941224865	6.17978856804936
Merluccius angustimanus	Mathews 1975	south Gulf of California, Mexico	24.5	-108.1	24.5	1971-1972	2.2407869729473	1.36531064940489	0.806827131374612	0.31138198472568
Nemipterus japonicus	Murty 1984	Kakinada, India	16.976	82.29	16.976	1977-1979	11.3076703704352	1.32476253181806	2.42548128928577	0.281233222106749
Macrourus berglax	Murua et al 2003	NAFO divisions 3L, M, and N	46	-47	46	1993-2001	3.19795016382321	1.30410907060406	1.16251003074537	0.265520103107843
Eleutheronema tetradactylum	Pember et al 2005	north-western Australia	-19.2	121	19.2	2002-2005	9.54309414496309	1.03285834561632	2.25581776672891	0.0323300516118118
Epinephelus coioides	Pember et al 2005	north-western Australia	-19.14	121.11	19.14	2002-2005	4.87872788498535	17.6235697853789	1.58488450657602	2.86923719847689
Lutjanus argentimaculatus	Pember et al 2005	Pilbara, Australia	-21.12	115	21.12	2002-2005	2.58751876718517	55.9565854785496	0.950699411583606	4.02457613075463
Lutjanus argentimaculatus	Pember et al 2005	Kimberley, Australia	-17.24	122	17.24	2002-2005	1.96159584621659	214.391846451458	0.673758349208875	5.36780539886276
Polydactylus macrochir	Pember et al 2005	north-western Australia	-18.41	121.77	18.41	2002-2005	19.3122104601943	5.19316129129347	2.96073756219318	1.64734262374697
Lichia amia	Potts et al 2008	southern Angola	-15.44	11.96	15.44	2005-2006	6.94258680381979	667.882827400537	1.93767444337161	6.50411275006782
Sciaenops ocellatus	Ross et al 1995	North Carolina, USA	35.35	-75.38	35.35	1988-1990	9.89695683026683	5.59945758564012	2.29222731900414	1.72266973334278
Nemipterus peronii	Sainsbury & Whitelaw 1984	North West Shelf of Australia	-7.5	120	7.5	1979-1980	8.30624935076592	1.85470760946944	2.1170081653173	0.617727060708076
Pomatomus saltatrix	Salerno et al 2001	Eastern USA, Florida, Maine	35.1	-74.6	35.1	1993-1996	9.27610635724973	132.563316819531	2.22744188518026	4.88706039407513
Rastrelliger kanagurta	Sousa & Gislason 1985	Sofala Bank, Mozambique	-19.8436108	34.8389	19.8436108	1980-1982	9.69981813819505	25.0937297212782	2.27210713669389	3.22261800302828
Coelorinchus biclinozonalis	Stevens et al 2010	off New Zealand	-43.5	179	43.5	2009	4.25421767087372	3.39770219622927	1.44791088398655	1.22309937851125
Coelorinchus bollonsi	Stevens et al 2010	off New Zealand	-43.5	179	43.5	2009	2.74190414430311	7.57588291193798	1.0086526222151	2.02496990063472
Lepidorhynchus denticulatus	Stevens et al 2010	off New Zealand	-43.5	179	43.5	2009	1.65891882112261	7.46877369292462	0.506166077595535	2.01073082140118
Macrourus carinatus	Stevens et al 2010	off New Zealand	-43.5	179	43.5	2009	2.52520792743318	3.29478404778858	0.926323406835244	1.19234062644054
Polyprion oxygeneios	Wakefield et al. 2010	Western Australia	-26	112	26	2004-2008	2.78328223844885	36.0948293860763	1.02363089258263	3.5861496247778
