# Supplementary material for: Life history optimisation drives latitudinal gradients and responses to global change in marine fishes
Source: PLoS Biol. 2023 May 25;21(5):e3002114. doi: 10.1371/journal.pbio.3002114 (PMC10212075; doi:10.1371/journal.pbio.3002114)
Supplement: S5 Data — The dataset includes information on species, season length and its corresponding units, season type, location, latitude, longitude, and reference. (CSV) [file pbio.3002114.s021.csv]

Species	Season_length	Season_length_units	Season_type	Location	Latitude	Longitude	Reference	Notes
Coryphoblennius galerita	214	days per year	breeding	Lisbon, Portugal	38.7	-9.13	Almada et al 2006
Gadus merlangus	150	days per year	spawning	Irish Sea	53.83	-4.47	Bowers 1954
Pleuronectes platessa	121	days per year	spawning	North Sea	56.31	3.55	Buchanan-Wollaston 1914 - in Qasin 1956
Zebrasoma flavescens	365	days per year	spawning	Kona,Hawai'i	19.7	-156.05	Bushnell 2007	peak May-July, production of egg all year
Pomatomus saltatrix	67	days per year	spawning	New York Bight, USA	40.28	-73.37	Chiarella & Conover 1990
Gaidropsarus mediterraneus	123	days per year	spawning	Plymouth, UK	50.35	-4.15	Clark 1920
Hypsypops rubicundus	90	days per year	spawning	San Diego, USA	32.9	-117.3	Cook 2011
Sardina pilchardus	183	days per year	spawning	English Channel	49	-4	Coombs et al 2005
Scomber scombrus	153	days per year	spawning	Celtic Sea	49	-8.26	Corbin 1947
Acanthurus guttatus	365	days per year	spawning	American Samoa	-14	-170	Craig 1998
Acanthurus lineatus	365	days per year	spawning	American Samoa	-14	-170	Craig 1998	peak September-February, reproduction all year-round
Acanthurus triostegus	365	days per year	spawning	American Samoa	-14	-170	Craig 1998
Thalassoma hardwickii	365	days per year	spawning	American Samoa	-14	-170	Craig 1998
Thalassoma quinquevittatum	365	days per year	spawning	American Samoa	-14	-170	Craig 1998
Gadus aeglefinus	120	days per year	spawning	North Sea	56.31	3.55	Damas 1909
Merluccius merluccius	365	days per year	spawning	Galicia, Spain	43.1	-9.4	Dominguez-Petit et al 2010
Clupea sprattus	184	days per year	spawning	North Sea	56.31	3.55	Ehrenbaum 1909, Tesch 1909 - in Qasin 1956
Lipophrys pholis	217	days per year	breeding	west coast, Portugal	38.805	-9.41	Faria et al 1996
Ammodytes marinus	59	days per year	spawning	west coast, Ireland	53.09	-9.38	Fives 1970
Ciliata mustela	243	days per year	spawning	west coast, Ireland	53.09	-9.38	Fives 1970
Clupea harengus	120	days per year	spawning	Mutton Island	53.25	-9.05	Fives 1970
Entelurus aequoreus	142	days per year	spawning	west coast, Ireland	53.09	-9.38	Fives 1970
Gadus morhua	89	days per year	spawning	west coast, Ireland	53.09	-9.38	Fives 1970
Gobius paganellus	176	days per year	spawning	west coast, Ireland	53.09	-9.38	Fives 1970
Gymnammodytes semisquamatus	181	days per year	spawning	west coast, Ireland	53.09	-9.38	Fives 1970
Hyperoplus immaculatus	64	days per year	spawning	west coast, Ireland	53.09	-9.38	Fives 1970
Hyperoplus lanceolaus	153	days per year	spawning	west coast, Ireland	53.09	-9.38	Fives 1970
Labrus bergylta	76	days per year	spawning	Killeany Bay	53.09	-9.38	Fives 1970
Merluccius merluccius	61	days per year	spawning	west coast, Ireland	53.09	-9.38	Fives 1970
Nerophis lumbriciformis	102	days per year	spawning	west coast, Ireland	53.09	-9.38	Fives 1970
Pollachius virens	90	days per year	spawning	west coast, Ireland	53.09	-9.38	Fives 1970
Rhinonemus cimbrius	137	days per year	spawning	west coast, Ireland	53.09	-9.38	Fives 1970
Sardina pilchardus	128	days per year	spawning	off Galway	53.26	-9.04	Fives 1970
Scomber scombrus	41	days per year	spawning	west coast, Ireland	53.09	-9.38	Fives 1970
Sprattus sprattus	135	days per year	spawning	west coast, Ireland	53.09	-9.38	Fives 1970
Syngnathus acus	97	days per year	spawning	west coast, Ireland	53.09	-9.38	Fives 1970
Trachinus vipera	61	days per year	spawning	west coast, Ireland	53.09	-9.38	Fives 1970
Trisopterus minutus	104	days per year	spawning	west coast, Ireland	53.09	-9.38	Fives 1970
Coryphoblennius galerita	153	days per year	breeding	Ireland	53.3	-9.88	Fives 1980
Gadus callarias	89	days per year	spawning	North Sea	56.31	3.55	Graham 1924 - in Qasim 1956
Merluccius merluccius	153	days per year	spawning	South and west of Ireland	52.1	-10.97	Hickling 1930 - in Qasim 1956
Clupea pilchardus	214	days per year	spawning	Cornish waters	50.71	-5	Hicklings 1945 - in Qasim 1956
Clupea harengus	90	days per year	spawning	Southern North Sea	53.7	3.68	Hodgson 1929 - in Qasim 1956
Cottus scorpius	121	days per year	spawning	Irish Sea	53.83	-4.47	Jenkins 1936 - in Qasim 1956
Dicentrarchus labrax	123	days per year	spawning	west coast, Ireland	53.09	-9.38	Jenkins 1950 - in Fives 1970
Pomacentrus coelestis	107	days per year	reproductive	Bohnotsu, Japan	31.18	130.36	Kokita 2003
Pomacentrus coelestis	214	days per year	reproductive	Sesoko, Japan	26.65	127.85	Kokita 2003
Lutjanus carponotatus	212	days per year	spawning	Palm Islands, Australia	-18.67	146.54	Kritzer et al 2004
Tautoga onitis	113	days per year	spawning	Long Island South, USA	41.09	-72.9	LaPlante & Schultz 2007	Average for 86 days in 2000 and 140 days in 2001
Hippoglossus stenolepsis	72	days per year	spawning	Gulf of Alaska, USA	55	-145	Loher & Seitz 2008
Channa striata	61	days per year	spawning	Bangladesh	24.96333333	90.59333333	Mahmud et al 2016
Sardinella aurita	62	days per year	spawning	From Cabo Frio to Cabo de Santa Marta Grande, Brasil	-26	-46.45	Matsuura 1996
Mugil cephalus	212	days per year	spawning	South Carolina, USA	32.5	-80	McDonough et al 2003
Cynoscion nebulosus	273	days per year	spawning	Tampa Bay, USA	27.75	-82.56	McMichael & Peters 1989
Blennius pholis	123	days per year	recruitment	Plymouth, UK	50.35	-4.15	Milton 1983
Diaphus theta	163	days per year	spawning	western North Pacific (Japan)	41	145.5	Moku et al 2003
Nerophis lumbriciformis	365	days per year	breeding	Viana do Castelo, Portugal	41.7	-8.85	Monteiro et al 2000
Pimatoschistus microps	214	days per year	reproductive	Rhone River delta, France	43.31	4.85	Pampoulie 2001
Cynoscion nebulosus	245	days per year	spawning	Florida Bay, USA	25	-80.75	Powell 2003
Blennius pholis	153	days per year	spawning	Irish Sea	53.83	-4.47	Qasin 1956
Centronotus gunnellus	90	days per year	spawning	Irish Sea	53.83	-4.47	Qasin 1956
Abudefduf saxatilis	365	days per year	spawning	Punta de San Blas, Panama	9.56	-78.87	Robertson 1990
Microspathodon chrysurus	365	days per year	spawning	Punta de San Blas, Panama	9.56	-78.87	Robertson 1990
Ophioblennius steindachneri	365	days per year	spawning	Isla Taboguilla, Panama	8.81	-79.52	Robertson 1990
Stegastes acapulcoensis	306	days per year	spawning	Isla Taboguilla, Panama	8.81	-79.52	Robertson 1990
Stegastes diencaeus	365	days per year	spawning	Punta de San Blas, Panama	9.56	-78.87	Robertson 1990
Stegastes dorsopunicans	365	days per year	spawning	Punta de San Blas, Panama	9.56	-78.87	Robertson 1990
Stegastes flavilatus	365	days per year	spawning	Isla Taboguilla, Panama	8.81	-79.52	Robertson 1990
Stegastes leucostictus	365	days per year	spawning	Punta de San Blas, Panama	9.56	-78.87	Robertson 1990
Stegastes partitus	365	days per year	spawning	Punta de San Blas, Panama	9.56	-78.87	Robertson 1990
Syngnathus schlegeli	275	days per year	reproductive	Seto, Japan	33.9	132.05	Sogabe et al 2012
Sardinella aurita	76	days per year	spawning	Kavala Gulf, Greece	40.9	25	Tsikliras & Antonopoulou 2006
Centropomus undecimalis	194	days per year	spawning	Florida, USA	27.39	-80.25	Tucker & Campbell 1988
Syngnathus schlegeli	184	days per year	reproductive	Otsuchi, Japan	39.33	141.9	Watanabe & Watanabe 2001
Nerophis lumbriciformis	153	days per year	breeding	British Isles	53.55	-2.43	Wheeler 1969
Lethrinus miniatus	106	days per year	spawning	Northern GBR	-18.66	147.66	Williams 2003
Lethrinus miniatus	106	days per year	spawning	Southern GBR	-22	151.45	Williams 2003
